# Supplementary material for: The Different Story of π Bonds
Source: Molecules. 2021 Jun 22;26(13):3805. doi: 10.3390/molecules26133805 (PMC8270318; doi:10.3390/molecules26133805)
Supplement: Supplementary file 1 [file molecules-26-03805-s001.zip]

Archive with 282 entries (180 files):
- Geometries/1_Trans-Bending/
- Geometries/1_Trans-Bending/._Si-Benzene
- Geometries/1_Trans-Bending/._Si-Circumcoronene
- Geometries/1_Trans-Bending/._Si-Naphatelene
- Geometries/1_Trans-Bending/Disilenes HYSiSiH2/
- Geometries/1_Trans-Bending/Disilenes HYSiSiH2/B3LYP/
- Geometries/1_Trans-Bending/Disilenes HYSiSiH2/B3LYP/BeH/
- Geometries/1_Trans-Bending/Disilenes HYSiSiH2/B3LYP/BeH/opt.xyz
- Geometries/1_Trans-Bending/Disilenes HYSiSiH2/B3LYP/BH2/
- Geometries/1_Trans-Bending/Disilenes HYSiSiH2/B3LYP/BH2/opt.xyz
- Geometries/1_Trans-Bending/Disilenes HYSiSiH2/B3LYP/CH3/
- Geometries/1_Trans-Bending/Disilenes HYSiSiH2/B3LYP/CH3/opt.xyz
- Geometries/1_Trans-Bending/Disilenes HYSiSiH2/B3LYP/F/
- Geometries/1_Trans-Bending/Disilenes HYSiSiH2/B3LYP/F/opt.xyz
- Geometries/1_Trans-Bending/Disilenes HYSiSiH2/B3LYP/FFcis/
- Geometries/1_Trans-Bending/Disilenes HYSiSiH2/B3LYP/FFcis/opt.xyz
- Geometries/1_Trans-Bending/Disilenes HYSiSiH2/B3LYP/FFgem/
- Geometries/1_Trans-Bending/Disilenes HYSiSiH2/B3LYP/FFgem/opt.xyz
- Geometries/1_Trans-Bending/Disilenes HYSiSiH2/B3LYP/H/
- Geometries/1_Trans-Bending/Disilenes HYSiSiH2/B3LYP/H/opt.xyz
- Geometries/1_Trans-Bending/Disilenes HYSiSiH2/B3LYP/Li/
- Geometries/1_Trans-Bending/Disilenes HYSiSiH2/B3LYP/Li/opt.xyz
- Geometries/1_Trans-Bending/Disilenes HYSiSiH2/B3LYP/NH2/
- Geometries/1_Trans-Bending/Disilenes HYSiSiH2/B3LYP/NH2/opt.xyz
- Geometries/1_Trans-Bending/Disilenes HYSiSiH2/B3LYP/OH/
- Geometries/1_Trans-Bending/Disilenes HYSiSiH2/B3LYP/OH/opt.xyz
- Geometries/1_Trans-Bending/Disilenes HYSiSiH2/B3LYP/SiH3/
- Geometries/1_Trans-Bending/Disilenes HYSiSiH2/B3LYP/SiH3/opt.xyz
- Geometries/1_Trans-Bending/Disilenes HYSiSiH2/M062X/
- Geometries/1_Trans-Bending/Disilenes HYSiSiH2/M062X/BeH/
- Geometries/1_Trans-Bending/Disilenes HYSiSiH2/M062X/BeH/opt.xyz
- Geometries/1_Trans-Bending/Disilenes HYSiSiH2/M062X/BH2/
- Geometries/1_Trans-Bending/Disilenes HYSiSiH2/M062X/BH2/opt.xyz
- Geometries/1_Trans-Bending/Disilenes HYSiSiH2/M062X/CH3/
- Geometries/1_Trans-Bending/Disilenes HYSiSiH2/M062X/CH3/opt.xyz
- Geometries/1_Trans-Bending/Disilenes HYSiSiH2/M062X/F/
- Geometries/1_Trans-Bending/Disilenes HYSiSiH2/M062X/F/opt.xyz
- Geometries/1_Trans-Bending/Disilenes HYSiSiH2/M062X/FFcis/
- Geometries/1_Trans-Bending/Disilenes HYSiSiH2/M062X/FFcis/opt.xyz
- Geometries/1_Trans-Bending/Disilenes HYSiSiH2/M062X/FFgem/
- Geometries/1_Trans-Bending/Disilenes HYSiSiH2/M062X/FFgem/opt.xyz
- Geometries/1_Trans-Bending/Disilenes HYSiSiH2/M062X/H/
- Geometries/1_Trans-Bending/Disilenes HYSiSiH2/M062X/H/opt.xyz
- Geometries/1_Trans-Bending/Disilenes HYSiSiH2/M062X/Li/
- Geometries/1_Trans-Bending/Disilenes HYSiSiH2/M062X/Li/opt.xyz
- Geometries/1_Trans-Bending/Disilenes HYSiSiH2/M062X/NH2/
- Geometries/1_Trans-Bending/Disilenes HYSiSiH2/M062X/NH2/opt.xyz
- Geometries/1_Trans-Bending/Disilenes HYSiSiH2/M062X/OH/
- Geometries/1_Trans-Bending/Disilenes HYSiSiH2/M062X/OH/opt.xyz
- Geometries/1_Trans-Bending/Disilenes HYSiSiH2/M062X/SiH3/
- Geometries/1_Trans-Bending/Disilenes HYSiSiH2/M062X/SiH3/opt.xyz
- Geometries/1_Trans-Bending/Disilenes HYSiSiH2/M06HF/
- Geometries/1_Trans-Bending/Disilenes HYSiSiH2/M06HF/BeH/
- Geometries/1_Trans-Bending/Disilenes HYSiSiH2/M06HF/BeH/opt.xyz
- Geometries/1_Trans-Bending/Disilenes HYSiSiH2/M06HF/BH2/
- Geometries/1_Trans-Bending/Disilenes HYSiSiH2/M06HF/BH2/opt.xyz
- Geometries/1_Trans-Bending/Disilenes HYSiSiH2/M06HF/CH3/
- Geometries/1_Trans-Bending/Disilenes HYSiSiH2/M06HF/CH3/opt.xyz
- Geometries/1_Trans-Bending/Disilenes HYSiSiH2/M06HF/F/
- Geometries/1_Trans-Bending/Disilenes HYSiSiH2/M06HF/F/opt.xyz
- Geometries/1_Trans-Bending/Disilenes HYSiSiH2/M06HF/FFcis/
- Geometries/1_Trans-Bending/Disilenes HYSiSiH2/M06HF/FFcis/opt.xyz
- Geometries/1_Trans-Bending/Disilenes HYSiSiH2/M06HF/FFgem/
- Geometries/1_Trans-Bending/Disilenes HYSiSiH2/M06HF/FFgem/opt.xyz
- Geometries/1_Trans-Bending/Disilenes HYSiSiH2/M06HF/H/
- Geometries/1_Trans-Bending/Disilenes HYSiSiH2/M06HF/H/opt.xyz
- Geometries/1_Trans-Bending/Disilenes HYSiSiH2/M06HF/Li/
- Geometries/1_Trans-Bending/Disilenes HYSiSiH2/M06HF/Li/opt.xyz
- Geometries/1_Trans-Bending/Disilenes HYSiSiH2/M06HF/NH2/
- Geometries/1_Trans-Bending/Disilenes HYSiSiH2/M06HF/NH2/opt.xyz
- Geometries/1_Trans-Bending/Disilenes HYSiSiH2/M06HF/OH/
- Geometries/1_Trans-Bending/Disilenes HYSiSiH2/M06HF/OH/opt.xyz
- Geometries/1_Trans-Bending/Disilenes HYSiSiH2/M06HF/SiH3/
- Geometries/1_Trans-Bending/Disilenes HYSiSiH2/M06HF/SiH3/opt.xyz
- Geometries/1_Trans-Bending/Disilenes HYSiSiH2/M06L/
- Geometries/1_Trans-Bending/Disilenes HYSiSiH2/M06L/BeH/
- Geometries/1_Trans-Bending/Disilenes HYSiSiH2/M06L/BeH/opt.xyz
- Geometries/1_Trans-Bending/Disilenes HYSiSiH2/M06L/BH2/
- Geometries/1_Trans-Bending/Disilenes HYSiSiH2/M06L/BH2/opt.xyz
- Geometries/1_Trans-Bending/Disilenes HYSiSiH2/M06L/CH3/
- Geometries/1_Trans-Bending/Disilenes HYSiSiH2/M06L/CH3/opt.xyz
- Geometries/1_Trans-Bending/Disilenes HYSiSiH2/M06L/F/
- Geometries/1_Trans-Bending/Disilenes HYSiSiH2/M06L/F/opt.xyz
- Geometries/1_Trans-Bending/Disilenes HYSiSiH2/M06L/FFcis/
- Geometries/1_Trans-Bending/Disilenes HYSiSiH2/M06L/FFcis/opt.xyz
- Geometries/1_Trans-Bending/Disilenes HYSiSiH2/M06L/FFgem/
- Geometries/1_Trans-Bending/Disilenes HYSiSiH2/M06L/FFgem/opt.xyz
- Geometries/1_Trans-Bending/Disilenes HYSiSiH2/M06L/H/
- Geometries/1_Trans-Bending/Disilenes HYSiSiH2/M06L/H/opt.xyz
- Geometries/1_Trans-Bending/Disilenes HYSiSiH2/M06L/Li/
- Geometries/1_Trans-Bending/Disilenes HYSiSiH2/M06L/Li/opt.xyz
- Geometries/1_Trans-Bending/Disilenes HYSiSiH2/M06L/NH2/
- Geometries/1_Trans-Bending/Disilenes HYSiSiH2/M06L/NH2/opt.xyz
- Geometries/1_Trans-Bending/Disilenes HYSiSiH2/M06L/OH/
- Geometries/1_Trans-Bending/Disilenes HYSiSiH2/M06L/OH/opt.xyz
- Geometries/1_Trans-Bending/Disilenes HYSiSiH2/M06L/SiH3/
- Geometries/1_Trans-Bending/Disilenes HYSiSiH2/M06L/SiH3/opt.xyz
- Geometries/1_Trans-Bending/Disilenes HYSiSiH2/M06X/
- Geometries/1_Trans-Bending/Disilenes HYSiSiH2/M06X/BeH/
- Geometries/1_Trans-Bending/Disilenes HYSiSiH2/M06X/BeH/opt.xyz
- Geometries/1_Trans-Bending/Disilenes HYSiSiH2/M06X/BH2/
- Geometries/1_Trans-Bending/Disilenes HYSiSiH2/M06X/BH2/opt.xyz
- Geometries/1_Trans-Bending/Disilenes HYSiSiH2/M06X/CH3/
- Geometries/1_Trans-Bending/Disilenes HYSiSiH2/M06X/CH3/opt.xyz
- Geometries/1_Trans-Bending/Disilenes HYSiSiH2/M06X/F/
- Geometries/1_Trans-Bending/Disilenes HYSiSiH2/M06X/F/opt.xyz
- Geometries/1_Trans-Bending/Disilenes HYSiSiH2/M06X/FFcis/
- Geometries/1_Trans-Bending/Disilenes HYSiSiH2/M06X/FFcis/opt.xyz
- Geometries/1_Trans-Bending/Disilenes HYSiSiH2/M06X/FFgem/
- Geometries/1_Trans-Bending/Disilenes HYSiSiH2/M06X/FFgem/opt.xyz
- Geometries/1_Trans-Bending/Disilenes HYSiSiH2/M06X/H/
- Geometries/1_Trans-Bending/Disilenes HYSiSiH2/M06X/H/opt.xyz
- Geometries/1_Trans-Bending/Disilenes HYSiSiH2/M06X/Li/
- Geometries/1_Trans-Bending/Disilenes HYSiSiH2/M06X/Li/opt.xyz
- Geometries/1_Trans-Bending/Disilenes HYSiSiH2/M06X/NH2/
- Geometries/1_Trans-Bending/Disilenes HYSiSiH2/M06X/NH2/opt.xyz
- Geometries/1_Trans-Bending/Disilenes HYSiSiH2/M06X/OH/
- Geometries/1_Trans-Bending/Disilenes HYSiSiH2/M06X/OH/opt.xyz
- Geometries/1_Trans-Bending/Disilenes HYSiSiH2/M06X/SiH3/
- Geometries/1_Trans-Bending/Disilenes HYSiSiH2/M06X/SiH3/opt.xyz
- Geometries/1_Trans-Bending/Disilenes HYSiSiH2/PBE/
- Geometries/1_Trans-Bending/Disilenes HYSiSiH2/PBE/BeH/
- Geometries/1_Trans-Bending/Disilenes HYSiSiH2/PBE/BeH/opt.xyz
- Geometries/1_Trans-Bending/Disilenes HYSiSiH2/PBE/BH2/
- Geometries/1_Trans-Bending/Disilenes HYSiSiH2/PBE/BH2/opt.xyz
- Geometries/1_Trans-Bending/Disilenes HYSiSiH2/PBE/CH3/
- Geometries/1_Trans-Bending/Disilenes HYSiSiH2/PBE/CH3/opt.xyz
- Geometries/1_Trans-Bending/Disilenes HYSiSiH2/PBE/F/
- Geometries/1_Trans-Bending/Disilenes HYSiSiH2/PBE/F/opt.xyz
- Geometries/1_Trans-Bending/Disilenes HYSiSiH2/PBE/FFcis/
- Geometries/1_Trans-Bending/Disilenes HYSiSiH2/PBE/FFcis/opt.xyz
- Geometries/1_Trans-Bending/Disilenes HYSiSiH2/PBE/FFgem/
- Geometries/1_Trans-Bending/Disilenes HYSiSiH2/PBE/FFgem/opt.xyz
- Geometries/1_Trans-Bending/Disilenes HYSiSiH2/PBE/H/
- Geometries/1_Trans-Bending/Disilenes HYSiSiH2/PBE/H/opt.xyz
- Geometries/1_Trans-Bending/Disilenes HYSiSiH2/PBE/Li/
- Geometries/1_Trans-Bending/Disilenes HYSiSiH2/PBE/Li/opt.xyz
- Geometries/1_Trans-Bending/Disilenes HYSiSiH2/PBE/NH2/
- Geometries/1_Trans-Bending/Disilenes HYSiSiH2/PBE/NH2/opt.xyz
- Geometries/1_Trans-Bending/Disilenes HYSiSiH2/PBE/OH/
- Geometries/1_Trans-Bending/Disilenes HYSiSiH2/PBE/OH/opt.xyz
- Geometries/1_Trans-Bending/Disilenes HYSiSiH2/PBE/SiH3/
- Geometries/1_Trans-Bending/Disilenes HYSiSiH2/PBE/SiH3/opt.xyz
- Geometries/1_Trans-Bending/Si-Benzene/
- Geometries/1_Trans-Bending/Si-Benzene/._B3YP
- Geometries/1_Trans-Bending/Si-Benzene/._HF
- Geometries/1_Trans-Bending/Si-Benzene/._M06
- Geometries/1_Trans-Bending/Si-Benzene/._M062X
- Geometries/1_Trans-Bending/Si-Benzene/._M06HF
- Geometries/1_Trans-Bending/Si-Benzene/._M06L
- Geometries/1_Trans-Bending/Si-Benzene/._PBE
- Geometries/1_Trans-Bending/Si-Benzene/B3YP/
- Geometries/1_Trans-Bending/Si-Benzene/B3YP/._opt.xyz
- Geometries/1_Trans-Bending/Si-Benzene/B3YP/opt.xyz
- Geometries/1_Trans-Bending/Si-Benzene/HF/
- Geometries/1_Trans-Bending/Si-Benzene/HF/._opt.xyz
- Geometries/1_Trans-Bending/Si-Benzene/HF/opt.xyz
- Geometries/1_Trans-Bending/Si-Benzene/M06/
- Geometries/1_Trans-Bending/Si-Benzene/M06/._opt.xyz
- Geometries/1_Trans-Bending/Si-Benzene/M06/opt.xyz
- Geometries/1_Trans-Bending/Si-Benzene/M062X/
- Geometries/1_Trans-Bending/Si-Benzene/M062X/._opt.xyz
- Geometries/1_Trans-Bending/Si-Benzene/M062X/opt.xyz
- Geometries/1_Trans-Bending/Si-Benzene/M06HF/
- Geometries/1_Trans-Bending/Si-Benzene/M06HF/._opt.xyz
- Geometries/1_Trans-Bending/Si-Benzene/M06HF/opt.xyz
- Geometries/1_Trans-Bending/Si-Benzene/M06L/
- Geometries/1_Trans-Bending/Si-Benzene/M06L/._opt.xyz
- Geometries/1_Trans-Bending/Si-Benzene/M06L/opt.xyz
- Geometries/1_Trans-Bending/Si-Benzene/PBE/
- Geometries/1_Trans-Bending/Si-Benzene/PBE/._opt.xyz
- Geometries/1_Trans-Bending/Si-Benzene/PBE/opt.xyz
- Geometries/1_Trans-Bending/Si-Circumcoronene/
- Geometries/1_Trans-Bending/Si-Circumcoronene/._.DS_Store
- Geometries/1_Trans-Bending/Si-Circumcoronene/._B3LYP
- Geometries/1_Trans-Bending/Si-Circumcoronene/._HF
- Geometries/1_Trans-Bending/Si-Circumcoronene/._M06
- Geometries/1_Trans-Bending/Si-Circumcoronene/._M062X
- Geometries/1_Trans-Bending/Si-Circumcoronene/._M06HF
- Geometries/1_Trans-Bending/Si-Circumcoronene/._M06L
- Geometries/1_Trans-Bending/Si-Circumcoronene/._PBE
- Geometries/1_Trans-Bending/Si-Circumcoronene/.DS_Store
- Geometries/1_Trans-Bending/Si-Circumcoronene/B3LYP/
- Geometries/1_Trans-Bending/Si-Circumcoronene/B3LYP/._opt.xyz
- Geometries/1_Trans-Bending/Si-Circumcoronene/B3LYP/opt.xyz
- Geometries/1_Trans-Bending/Si-Circumcoronene/HF/
- Geometries/1_Trans-Bending/Si-Circumcoronene/HF/._opt.xyz
- Geometries/1_Trans-Bending/Si-Circumcoronene/HF/opt.xyz
- Geometries/1_Trans-Bending/Si-Circumcoronene/M06/
- Geometries/1_Trans-Bending/Si-Circumcoronene/M06/._opt.xyz
- Geometries/1_Trans-Bending/Si-Circumcoronene/M06/opt.xyz
- Geometries/1_Trans-Bending/Si-Circumcoronene/M062X/
- Geometries/1_Trans-Bending/Si-Circumcoronene/M062X/._opt.png
- Geometries/1_Trans-Bending/Si-Circumcoronene/M062X/._opt.pov
- Geometries/1_Trans-Bending/Si-Circumcoronene/M062X/._opt.xyz
- Geometries/1_Trans-Bending/Si-Circumcoronene/M062X/opt.png
- Geometries/1_Trans-Bending/Si-Circumcoronene/M062X/opt.pov
- Geometries/1_Trans-Bending/Si-Circumcoronene/M062X/opt.xyz
- Geometries/1_Trans-Bending/Si-Circumcoronene/M06HF/
- Geometries/1_Trans-Bending/Si-Circumcoronene/M06HF/._opt.xyz
- Geometries/1_Trans-Bending/Si-Circumcoronene/M06HF/opt.xyz
- Geometries/1_Trans-Bending/Si-Circumcoronene/M06L/
- Geometries/1_Trans-Bending/Si-Circumcoronene/M06L/._opt.xyz
- Geometries/1_Trans-Bending/Si-Circumcoronene/M06L/opt.xyz
- Geometries/1_Trans-Bending/Si-Circumcoronene/PBE/
- Geometries/1_Trans-Bending/Si-Circumcoronene/PBE/._opt.xyz
- Geometries/1_Trans-Bending/Si-Circumcoronene/PBE/opt.xyz
- Geometries/1_Trans-Bending/Si-Naphatelene/
- Geometries/1_Trans-Bending/Si-Naphatelene/._B3LYP
- Geometries/1_Trans-Bending/Si-Naphatelene/._HF
- Geometries/1_Trans-Bending/Si-Naphatelene/._M06
- Geometries/1_Trans-Bending/Si-Naphatelene/._M062X
- Geometries/1_Trans-Bending/Si-Naphatelene/._M06HF
- Geometries/1_Trans-Bending/Si-Naphatelene/._M06L
- Geometries/1_Trans-Bending/Si-Naphatelene/._PBE
- Geometries/1_Trans-Bending/Si-Naphatelene/B3LYP/
- Geometries/1_Trans-Bending/Si-Naphatelene/B3LYP/._opt.xyz
- Geometries/1_Trans-Bending/Si-Naphatelene/B3LYP/opt.xyz
- Geometries/1_Trans-Bending/Si-Naphatelene/HF/
- Geometries/1_Trans-Bending/Si-Naphatelene/HF/._opt.xyz
- Geometries/1_Trans-Bending/Si-Naphatelene/HF/opt.xyz
- Geometries/1_Trans-Bending/Si-Naphatelene/M06/
- Geometries/1_Trans-Bending/Si-Naphatelene/M06/._opt.xyz
- Geometries/1_Trans-Bending/Si-Naphatelene/M06/opt.xyz
- Geometries/1_Trans-Bending/Si-Naphatelene/M062X/
- Geometries/1_Trans-Bending/Si-Naphatelene/M062X/._opt.xyz
- Geometries/1_Trans-Bending/Si-Naphatelene/M062X/opt.xyz
- Geometries/1_Trans-Bending/Si-Naphatelene/M06HF/
- Geometries/1_Trans-Bending/Si-Naphatelene/M06HF/._opt.xyz
- Geometries/1_Trans-Bending/Si-Naphatelene/M06HF/opt.xyz
- Geometries/1_Trans-Bending/Si-Naphatelene/M06L/
- Geometries/1_Trans-Bending/Si-Naphatelene/M06L/._opt.xyz
- Geometries/1_Trans-Bending/Si-Naphatelene/M06L/opt.xyz
- Geometries/1_Trans-Bending/Si-Naphatelene/PBE/
- Geometries/1_Trans-Bending/Si-Naphatelene/PBE/._opt.xyz
- Geometries/1_Trans-Bending/Si-Naphatelene/PBE/opt.xyz
- Geometries/2_Bond-length-alternation/
- Geometries/2_Bond-length-alternation/All-Anti-Annulenes/
- Geometries/2_Bond-length-alternation/All-Anti-Annulenes/n100.xyz
- Geometries/2_Bond-length-alternation/All-Anti-Annulenes/n12.xyz
- Geometries/2_Bond-length-alternation/All-Anti-Annulenes/n14.xyz
- Geometries/2_Bond-length-alternation/All-Anti-Annulenes/n16.xyz
- Geometries/2_Bond-length-alternation/All-Anti-Annulenes/n18.xyz
- Geometries/2_Bond-length-alternation/All-Anti-Annulenes/n20.xyz
- Geometries/2_Bond-length-alternation/All-Anti-Annulenes/n22.xyz
- Geometries/2_Bond-length-alternation/All-Anti-Annulenes/n24.xyz
- Geometries/2_Bond-length-alternation/All-Anti-Annulenes/n26.xyz
- Geometries/2_Bond-length-alternation/All-Anti-Annulenes/n28.xyz
- Geometries/2_Bond-length-alternation/All-Anti-Annulenes/n30.xyz
- Geometries/2_Bond-length-alternation/All-Anti-Annulenes/n50.xyz
- Geometries/2_Bond-length-alternation/All-Anti-Annulenes/n80.xyz
- Geometries/2_Bond-length-alternation/All-Cis-Annulenes/
- Geometries/2_Bond-length-alternation/All-Cis-Annulenes/n10.xyz
- Geometries/2_Bond-length-alternation/All-Cis-Annulenes/n100.xyz
- Geometries/2_Bond-length-alternation/All-Cis-Annulenes/n12.xyz
- Geometries/2_Bond-length-alternation/All-Cis-Annulenes/n14.xyz
- Geometries/2_Bond-length-alternation/All-Cis-Annulenes/n16.xyz
- Geometries/2_Bond-length-alternation/All-Cis-Annulenes/n18.xyz
- Geometries/2_Bond-length-alternation/All-Cis-Annulenes/n20.xyz
- Geometries/2_Bond-length-alternation/All-Cis-Annulenes/n22.xyz
- Geometries/2_Bond-length-alternation/All-Cis-Annulenes/n24.xyz
- Geometries/2_Bond-length-alternation/All-Cis-Annulenes/n28.xyz
- Geometries/2_Bond-length-alternation/All-Cis-Annulenes/n30.xyz
- Geometries/2_Bond-length-alternation/All-Cis-Annulenes/n4.xyz
- Geometries/2_Bond-length-alternation/All-Cis-Annulenes/n50.xyz
- Geometries/2_Bond-length-alternation/All-Cis-Annulenes/n6.xyz
- Geometries/2_Bond-length-alternation/All-Cis-Annulenes/n8.xyz
- Geometries/2_Bond-length-alternation/All-Trans-Annulenes/
- Geometries/2_Bond-length-alternation/All-Trans-Annulenes/n10.xyz
- Geometries/2_Bond-length-alternation/All-Trans-Annulenes/n100.xyz
- Geometries/2_Bond-length-alternation/All-Trans-Annulenes/n12.xyz
- Geometries/2_Bond-length-alternation/All-Trans-Annulenes/n14.xyz
- Geometries/2_Bond-length-alternation/All-Trans-Annulenes/n16.xyz
- Geometries/2_Bond-length-alternation/All-Trans-Annulenes/n18.xyz
- Geometries/2_Bond-length-alternation/All-Trans-Annulenes/n20.xyz
- Geometries/2_Bond-length-alternation/All-Trans-Annulenes/n22.xyz
- Geometries/2_Bond-length-alternation/All-Trans-Annulenes/n24.xyz
- Geometries/2_Bond-length-alternation/All-Trans-Annulenes/n28.xyz
- Geometries/2_Bond-length-alternation/All-Trans-Annulenes/n30.xyz
- Geometries/2_Bond-length-alternation/All-Trans-Annulenes/n50.xyz
- Geometries/2_Bond-length-alternation/All-Trans-Annulenes/n8.xyz
- Geometries/2_Bond-length-alternation/All-Trans-Annulenes/n80.xyz
