# Supplementary material for: The Different Story of π Bonds
Source: Molecules. 2021 Jun 22;26(13):3805. doi: 10.3390/molecules26133805 (PMC8270318; doi:10.3390/molecules26133805)
Supplement: Supplementary file 1 [file molecules-26-03805-s001.zip › Geometries/1_Trans-Bending/Disilenes HYSiSiH2/B3LYP/BeH/opt.xyz]

7

 H         -2.584473       -0.553932       -0.000361
 Si        -1.345834        0.259186       -0.000175
 Si         0.671373       -0.527791        0.000314
 H          0.711070       -2.013978       -0.001114
 H         -1.613844        1.716460        0.001225
 Be         2.377787        0.756934       -0.000330
 H          3.418548        1.584174       -0.000373
