# Supplementary material for: The Different Story of π Bonds
Source: Molecules. 2021 Jun 22;26(13):3805. doi: 10.3390/molecules26133805 (PMC8270318; doi:10.3390/molecules26133805)
Supplement: Supplementary file 1 [file molecules-26-03805-s001.zip › Geometries/1_Trans-Bending/Disilenes HYSiSiH2/B3LYP/BH2/opt.xyz]

8

 H         -2.667646       -0.565442       -0.081622
 Si        -1.430946        0.215978        0.005236
 Si         0.589768       -0.549320        0.001877
 H          0.677036       -2.014943        0.003309
 H         -1.708486        1.653209        0.018636
 B          2.079583        0.686590        0.005507
 H          1.856866        1.874496       -0.044879
 H          3.220806        0.286520       -0.022565
