# Supplementary material for: The Different Story of π Bonds
Source: Molecules. 2021 Jun 22;26(13):3805. doi: 10.3390/molecules26133805 (PMC8270318; doi:10.3390/molecules26133805)
Supplement: Supplementary file 1 [file molecules-26-03805-s001.zip › Geometries/1_Trans-Bending/Disilenes HYSiSiH2/B3LYP/CH3/opt.xyz]

9

 H          2.665297       -0.726420       -0.167538
 Si         1.561094        0.232869        0.092312
 Si        -0.469158       -0.545135       -0.111300
 H         -0.710629       -1.925426        0.390075
 H          1.846362        1.563462       -0.506424
 C         -2.013991        0.534894        0.051606
 H         -1.801400        1.570051       -0.229762
 H         -2.804600        0.158674       -0.607096
 H         -2.398191        0.522024        1.076947
