# Supplementary material for: The Different Story of π Bonds
Source: Molecules. 2021 Jun 22;26(13):3805. doi: 10.3390/molecules26133805 (PMC8270318; doi:10.3390/molecules26133805)
Supplement: Supplementary file 1 [file molecules-26-03805-s001.zip › Geometries/1_Trans-Bending/Disilenes HYSiSiH2/B3LYP/F/opt.xyz]

6

 H          2.365068        0.938981        0.414523
 Si         1.524276       -0.172145       -0.121733
 Si        -0.587036        0.471196        0.117150
 H         -1.087167        1.734044       -0.492135
 H          1.830549       -1.419909        0.633164
 F         -1.803313       -0.604426       -0.054598
