# Supplementary material for: The Different Story of π Bonds
Source: Molecules. 2021 Jun 22;26(13):3805. doi: 10.3390/molecules26133805 (PMC8270318; doi:10.3390/molecules26133805)
Supplement: Supplementary file 1 [file molecules-26-03805-s001.zip › Geometries/1_Trans-Bending/Disilenes HYSiSiH2/B3LYP/FFcis/opt.xyz]

6

 Si         0.203851        1.121733       -0.452236
 Si        -0.203851       -1.121733       -0.452236
 H          0.547331       -1.761883       -1.578415
 H         -0.547331        1.761883       -1.578415
 F         -0.203851        1.979379        0.878858
 F          0.203851       -1.979379        0.878858
