# Supplementary material for: The Different Story of π Bonds
Source: Molecules. 2021 Jun 22;26(13):3805. doi: 10.3390/molecules26133805 (PMC8270318; doi:10.3390/molecules26133805)
Supplement: Supplementary file 1 [file molecules-26-03805-s001.zip › Geometries/1_Trans-Bending/Disilenes HYSiSiH2/B3LYP/FFgem/opt.xyz]

6

 Si         0.135793       -1.838895        0.000000
 Si        -0.205019        0.414352       -0.000000
 H         -0.737553       -2.175836        1.177000
 F          0.135793        1.349737        1.273595
 H         -0.737553       -2.175836       -1.177000
 F          0.135793        1.349737       -1.273595
