# Supplementary material for: The Different Story of π Bonds
Source: Molecules. 2021 Jun 22;26(13):3805. doi: 10.3390/molecules26133805 (PMC8270318; doi:10.3390/molecules26133805)
Supplement: Supplementary file 1 [file molecules-26-03805-s001.zip › Geometries/1_Trans-Bending/Disilenes HYSiSiH2/B3LYP/Li/opt.xyz]

6

 H         -2.415114       -0.712689       -0.041770
 Si        -1.216243        0.170538       -0.009769
 Si         0.889978       -0.384030        0.021715
 H          0.895059       -1.881785       -0.079418
 H         -1.641267        1.596380        0.082518
 Li         2.576348        1.328998       -0.042858
