# Supplementary material for: The Different Story of π Bonds
Source: Molecules. 2021 Jun 22;26(13):3805. doi: 10.3390/molecules26133805 (PMC8270318; doi:10.3390/molecules26133805)
Supplement: Supplementary file 1 [file molecules-26-03805-s001.zip › Geometries/1_Trans-Bending/Disilenes HYSiSiH2/B3LYP/NH2/opt.xyz]

8

 H         -2.328361       -0.845597        0.665510
 Si        -1.609956        0.193201       -0.148910
 Si         0.527135       -0.478357        0.107039
 H          0.987144       -1.827564       -0.328386
 H         -1.703652        1.452269        0.667206
 N          1.922205        0.506965       -0.035456
 H          1.933745        1.489146        0.204615
 H          2.815177        0.175179       -0.374565
