# Supplementary material for: The Different Story of π Bonds
Source: Molecules. 2021 Jun 22;26(13):3805. doi: 10.3390/molecules26133805 (PMC8270318; doi:10.3390/molecules26133805)
Supplement: Supplementary file 1 [file molecules-26-03805-s001.zip › Geometries/1_Trans-Bending/Disilenes HYSiSiH2/B3LYP/OH/opt.xyz]

7

 H          2.353432        0.876306        0.566213
 Si         1.560600       -0.183700       -0.132988
 Si        -0.561622        0.478883        0.107084
 H         -1.029021        1.803049       -0.377525
 H          1.742337       -1.451433        0.643345
 O         -1.902258       -0.492893       -0.082066
 H         -1.834374       -1.417336        0.187147
