# Supplementary material for: The Different Story of π Bonds
Source: Molecules. 2021 Jun 22;26(13):3805. doi: 10.3390/molecules26133805 (PMC8270318; doi:10.3390/molecules26133805)
Supplement: Supplementary file 1 [file molecules-26-03805-s001.zip › Geometries/1_Trans-Bending/Disilenes HYSiSiH2/B3LYP/SiH3/opt.xyz]

9

 H          3.284111        0.287096       -0.053777
 Si         1.958338       -0.378286       -0.070920
 Si         0.119215        0.763559        0.113715
 H          0.167321        2.145980       -0.433412
 H          2.018090       -1.764956        0.451577
 Si        -1.952781       -0.314245       -0.030282
 H         -1.772560       -1.738636        0.351009
 H         -2.916126        0.318270        0.909366
 H         -2.527633       -0.242143       -1.399939
