# Supplementary material for: The Different Story of π Bonds
Source: Molecules. 2021 Jun 22;26(13):3805. doi: 10.3390/molecules26133805 (PMC8270318; doi:10.3390/molecules26133805)
Supplement: Supplementary file 1 [file molecules-26-03805-s001.zip › Geometries/1_Trans-Bending/Disilenes HYSiSiH2/M062X/BeH/opt.xyz]

7

 Si         1.330704        0.262893        0.000001
 Si        -0.661787       -0.535148       -0.000001
 H         -0.695969       -2.016825        0.000005
 H          2.574677       -0.535030        0.000004
 H          1.581350        1.719811       -0.000005
 Be        -2.359070        0.760986        0.000001
 H         -3.388611        1.599676        0.000003
