# Supplementary material for: The Different Story of π Bonds
Source: Molecules. 2021 Jun 22;26(13):3805. doi: 10.3390/molecules26133805 (PMC8270318; doi:10.3390/molecules26133805)
Supplement: Supplementary file 1 [file molecules-26-03805-s001.zip › Geometries/1_Trans-Bending/Disilenes HYSiSiH2/M062X/BH2/opt.xyz]

8

 Si         1.404368        0.224686        0.000002
 Si        -0.589410       -0.590510       -0.000005
 H         -0.721352       -2.062583        0.000005
 H          2.675847       -0.528933        0.000025
 H          1.607365        1.688177       -0.000024
 B         -2.020440        0.738242        0.000005
 H         -1.694284        1.884761       -0.000005
 H         -3.174786        0.448901        0.000021
