# Supplementary material for: The Different Story of π Bonds
Source: Molecules. 2021 Jun 22;26(13):3805. doi: 10.3390/molecules26133805 (PMC8270318; doi:10.3390/molecules26133805)
Supplement: Supplementary file 1 [file molecules-26-03805-s001.zip › Geometries/1_Trans-Bending/Disilenes HYSiSiH2/M062X/CH3/opt.xyz]

9

 Si        -1.539799       -0.228660        0.071444
 Si         0.459989        0.544526       -0.088463
 H          0.698112        1.953231        0.302533
 H         -2.680419        0.690916       -0.124542
 H         -1.815034       -1.609466       -0.382864
 C          1.996893       -0.533773        0.041974
 H          1.751047       -1.575624       -0.174778
 H          2.751268       -0.202826       -0.677206
 H          2.431006       -0.475705        1.043276
