# Supplementary material for: The Different Story of π Bonds
Source: Molecules. 2021 Jun 22;26(13):3805. doi: 10.3390/molecules26133805 (PMC8270318; doi:10.3390/molecules26133805)
Supplement: Supplementary file 1 [file molecules-26-03805-s001.zip › Geometries/1_Trans-Bending/Disilenes HYSiSiH2/M062X/F/opt.xyz]

6

 Si         1.511732       -0.170470       -0.117849
 Si        -0.575256        0.458404        0.109146
 H         -1.075198        1.741843       -0.436432
 H          2.338993        0.949671        0.403176
 H          1.827300       -1.419928        0.617547
 F         -1.800195       -0.589186       -0.051383
