# Supplementary material for: The Different Story of π Bonds
Source: Molecules. 2021 Jun 22;26(13):3805. doi: 10.3390/molecules26133805 (PMC8270318; doi:10.3390/molecules26133805)
Supplement: Supplementary file 1 [file molecules-26-03805-s001.zip › Geometries/1_Trans-Bending/Disilenes HYSiSiH2/M062X/FFcis/opt.xyz]

6

 Si         0.204216        1.105939       -0.438016
 Si        -0.204216       -1.105939       -0.438016
 H          0.508066       -1.729920       -1.588031
 H         -0.508066        1.729920       -1.588031
 F         -0.204216        1.993359        0.857807
 F          0.204216       -1.993359        0.857807
