# Supplementary material for: The Different Story of π Bonds
Source: Molecules. 2021 Jun 22;26(13):3805. doi: 10.3390/molecules26133805 (PMC8270318; doi:10.3390/molecules26133805)
Supplement: Supplementary file 1 [file molecules-26-03805-s001.zip › Geometries/1_Trans-Bending/Disilenes HYSiSiH2/M062X/FFgem/opt.xyz]

6

 Si         0.115550       -1.849726        0.000000
 Si        -0.146554        0.395159       -0.000000
 H         -0.822919       -2.024136        1.161201
 F          0.115550        1.356233        1.255083
 H         -0.822919       -2.024136       -1.161201
 F          0.115550        1.356233       -1.255083
