# Supplementary material for: The Different Story of π Bonds
Source: Molecules. 2021 Jun 22;26(13):3805. doi: 10.3390/molecules26133805 (PMC8270318; doi:10.3390/molecules26133805)
Supplement: Supplementary file 1 [file molecules-26-03805-s001.zip › Geometries/1_Trans-Bending/Disilenes HYSiSiH2/M062X/H/opt.xyz]

6

 Si        -0.000000        1.073325       -0.000000
 Si         0.000000       -1.073325        0.000000
 H          0.340359        1.809040        1.235345
 H         -0.340359       -1.809040        1.235345
 H          0.340359        1.809040       -1.235345
 H         -0.340359       -1.809040       -1.235345
