# Supplementary material for: The Different Story of π Bonds
Source: Molecules. 2021 Jun 22;26(13):3805. doi: 10.3390/molecules26133805 (PMC8270318; doi:10.3390/molecules26133805)
Supplement: Supplementary file 1 [file molecules-26-03805-s001.zip › Geometries/1_Trans-Bending/Disilenes HYSiSiH2/M062X/Li/opt.xyz]

6

 Si         1.198559        0.171505        0.007752
 Si        -0.885055       -0.395720       -0.019513
 H         -0.871452       -1.888187        0.075896
 H          2.407955       -0.690200        0.043069
 H          1.603289        1.600778       -0.071664
 Li        -2.509613        1.372205        0.039119
