# Supplementary material for: The Different Story of π Bonds
Source: Molecules. 2021 Jun 22;26(13):3805. doi: 10.3390/molecules26133805 (PMC8270318; doi:10.3390/molecules26133805)
Supplement: Supplementary file 1 [file molecules-26-03805-s001.zip › Geometries/1_Trans-Bending/Disilenes HYSiSiH2/M062X/NH2/opt.xyz]

8

 Si         1.606897       -0.192684       -0.148512
 Si        -0.519203        0.470657        0.094277
 H         -0.992986        1.827825       -0.283801
 H          2.252209        0.853165        0.710381
 H          1.635875       -1.428940        0.699785
 N         -1.913080       -0.499811       -0.031211
 H         -1.916085       -1.487380        0.181862
 H         -2.815175       -0.157618       -0.330456
