# Supplementary material for: The Different Story of π Bonds
Source: Molecules. 2021 Jun 22;26(13):3805. doi: 10.3390/molecules26133805 (PMC8270318; doi:10.3390/molecules26133805)
Supplement: Supplementary file 1 [file molecules-26-03805-s001.zip › Geometries/1_Trans-Bending/Disilenes HYSiSiH2/M062X/OH/opt.xyz]

7

 Si         1.549284       -0.183571       -0.131692
 Si        -0.552528        0.472539        0.098041
 H         -1.021732        1.808015       -0.335539
 H          2.312362        0.881318        0.581516
 H          1.707665       -1.444175        0.650791
 O         -1.890838       -0.484665       -0.074650
 H         -1.826170       -1.413387        0.171551
