# Supplementary material for: The Different Story of π Bonds
Source: Molecules. 2021 Jun 22;26(13):3805. doi: 10.3390/molecules26133805 (PMC8270318; doi:10.3390/molecules26133805)
Supplement: Supplementary file 1 [file molecules-26-03805-s001.zip › Geometries/1_Trans-Bending/Disilenes HYSiSiH2/M062X/SiH3/opt.xyz]

9

 Si        -1.924073       -0.378266        0.038248
 Si        -0.122512        0.771080       -0.063874
 H         -0.198844        2.217406        0.239563
 H         -3.276574        0.215161        0.033900
 H         -1.902316       -1.828523       -0.240983
 Si         1.925229       -0.314789        0.017534
 H          1.656414       -1.758926       -0.174848
 H          2.817172        0.167910       -1.062582
 H          2.603125       -0.105382        1.318228
