# Supplementary material for: The Different Story of π Bonds
Source: Molecules. 2021 Jun 22;26(13):3805. doi: 10.3390/molecules26133805 (PMC8270318; doi:10.3390/molecules26133805)
Supplement: Supplementary file 1 [file molecules-26-03805-s001.zip › Geometries/1_Trans-Bending/Disilenes HYSiSiH2/M06HF/BeH/opt.xyz]

7

 Si         1.331121        0.264496       -0.000008
 Si        -0.650956       -0.529160        0.000017
 H         -0.687393       -2.007238       -0.000062
 H          2.565484       -0.541969       -0.000029
 H          1.586405        1.717577        0.000061
 Be        -2.387463        0.745027       -0.000014
 H         -3.436958        1.556823       -0.000031
