# Supplementary material for: The Different Story of π Bonds
Source: Molecules. 2021 Jun 22;26(13):3805. doi: 10.3390/molecules26133805 (PMC8270318; doi:10.3390/molecules26133805)
Supplement: Supplementary file 1 [file molecules-26-03805-s001.zip › Geometries/1_Trans-Bending/Disilenes HYSiSiH2/M06HF/BH2/opt.xyz]

8

 Si         1.398954        0.229407        0.000009
 Si        -0.578300       -0.595018       -0.000019
 H         -0.700520       -2.064693        0.000058
 H          2.674654       -0.511949        0.000031
 H          1.590670        1.692498       -0.000059
 B         -2.033393        0.738075        0.000014
 H         -1.704766        1.883389       -0.000015
 H         -3.182234        0.428930        0.000055
