# Supplementary material for: The Different Story of π Bonds
Source: Molecules. 2021 Jun 22;26(13):3805. doi: 10.3390/molecules26133805 (PMC8270318; doi:10.3390/molecules26133805)
Supplement: Supplementary file 1 [file molecules-26-03805-s001.zip › Geometries/1_Trans-Bending/Disilenes HYSiSiH2/M06HF/CH3/opt.xyz]

9

 Si        -1.530223       -0.223739       -0.000001
 Si         0.449099        0.537351       -0.000000
 H          0.663001        1.996516       -0.000001
 H         -2.707437        0.658231        0.000007
 H         -1.808301       -1.669665        0.000001
 C          2.007991       -0.526586        0.000000
 H          1.728850       -1.581104       -0.000022
 H          2.605849       -0.317500       -0.888220
 H          2.605822       -0.317531        0.888246
