# Supplementary material for: The Different Story of π Bonds
Source: Molecules. 2021 Jun 22;26(13):3805. doi: 10.3390/molecules26133805 (PMC8270318; doi:10.3390/molecules26133805)
Supplement: Supplementary file 1 [file molecules-26-03805-s001.zip › Geometries/1_Trans-Bending/Disilenes HYSiSiH2/M06HF/F/opt.xyz]

6

 Si         1.509220       -0.171259       -0.114399
 Si        -0.567131        0.453720        0.104217
 H         -1.066343        1.749948       -0.404512
 H          2.334469        0.953018        0.388210
 H          1.838163       -1.422875        0.601466
 F         -1.810615       -0.581616       -0.049180
