# Supplementary material for: The Different Story of π Bonds
Source: Molecules. 2021 Jun 22;26(13):3805. doi: 10.3390/molecules26133805 (PMC8270318; doi:10.3390/molecules26133805)
Supplement: Supplementary file 1 [file molecules-26-03805-s001.zip › Geometries/1_Trans-Bending/Disilenes HYSiSiH2/M06HF/FFcis/opt.xyz]

6

 Si         0.212273        1.105697       -0.429208
 Si        -0.212273       -1.105697       -0.429208
 H          0.486481       -1.714164       -1.593408
 H         -0.486481        1.714164       -1.593408
 F         -0.212273        2.027160        0.844702
 F          0.212273       -2.027160        0.844702
