# Supplementary material for: The Different Story of π Bonds
Source: Molecules. 2021 Jun 22;26(13):3805. doi: 10.3390/molecules26133805 (PMC8270318; doi:10.3390/molecules26133805)
Supplement: Supplementary file 1 [file molecules-26-03805-s001.zip › Geometries/1_Trans-Bending/Disilenes HYSiSiH2/M06HF/FFgem/opt.xyz]

6

 Si        -0.002159       -1.919918        0.000000
 Si         0.138314        0.343716       -0.000000
 H         -0.933654       -1.231580        1.039652
 F         -0.002159        1.362777        1.237498
 H         -0.933654       -1.231580       -1.039652
 F         -0.002159        1.362777       -1.237498
