# Supplementary material for: The Different Story of π Bonds
Source: Molecules. 2021 Jun 22;26(13):3805. doi: 10.3390/molecules26133805 (PMC8270318; doi:10.3390/molecules26133805)
Supplement: Supplementary file 1 [file molecules-26-03805-s001.zip › Geometries/1_Trans-Bending/Disilenes HYSiSiH2/M06HF/H/opt.xyz]

6

 Si         0.000000        1.059486       -0.000000
 Si        -0.000000       -1.059486       -0.000000
 H         -0.000023        1.839959        1.246690
 H          0.000023       -1.839959        1.246690
 H         -0.000023        1.839959       -1.246690
 H          0.000023       -1.839959       -1.246690
