# Supplementary material for: The Different Story of π Bonds
Source: Molecules. 2021 Jun 22;26(13):3805. doi: 10.3390/molecules26133805 (PMC8270318; doi:10.3390/molecules26133805)
Supplement: Supplementary file 1 [file molecules-26-03805-s001.zip › Geometries/1_Trans-Bending/Disilenes HYSiSiH2/M06HF/Li/opt.xyz]

6

 Si         1.195200        0.174168        0.000000
 Si        -0.878192       -0.396655       -0.000000
 H         -0.860199       -1.889970        0.000001
 H          2.399525       -0.688443       -0.000002
 H          1.596502        1.603563       -0.000001
 Li        -2.524648        1.363223        0.000000
