# Supplementary material for: The Different Story of π Bonds
Source: Molecules. 2021 Jun 22;26(13):3805. doi: 10.3390/molecules26133805 (PMC8270318; doi:10.3390/molecules26133805)
Supplement: Supplementary file 1 [file molecules-26-03805-s001.zip › Geometries/1_Trans-Bending/Disilenes HYSiSiH2/M06HF/NH2/opt.xyz]

8

 Si         1.688917       -0.147096       -0.029414
 Si        -0.474618        0.468100       -0.098493
 H         -0.973351        1.841753        0.162991
 H          0.695251        0.299668        1.223148
 H          1.010434       -1.510801        0.136397
 N         -1.872552       -0.497131        0.014630
 H         -1.851262       -1.494970       -0.148658
 H         -2.773403       -0.149786        0.314405
