# Supplementary material for: The Different Story of π Bonds
Source: Molecules. 2021 Jun 22;26(13):3805. doi: 10.3390/molecules26133805 (PMC8270318; doi:10.3390/molecules26133805)
Supplement: Supplementary file 1 [file molecules-26-03805-s001.zip › Geometries/1_Trans-Bending/Disilenes HYSiSiH2/M06HF/OH/opt.xyz]

7

 Si         1.557566       -0.187666       -0.135035
 Si        -0.547443        0.469882        0.090836
 H         -1.025053        1.812962       -0.311016
 H          2.251231        0.893856        0.624033
 H          1.668291       -1.418846        0.700173
 O         -1.894284       -0.477920       -0.068141
 H         -1.881913       -1.415647        0.150713
