# Supplementary material for: The Different Story of π Bonds
Source: Molecules. 2021 Jun 22;26(13):3805. doi: 10.3390/molecules26133805 (PMC8270318; doi:10.3390/molecules26133805)
Supplement: Supplementary file 1 [file molecules-26-03805-s001.zip › Geometries/1_Trans-Bending/Disilenes HYSiSiH2/M06HF/SiH3/opt.xyz]

9

 Si        -1.921768       -0.376543        0.000002
 Si        -0.129517        0.764798       -0.000003
 H         -0.219146        2.237238        0.000013
 H         -3.275421        0.203493        0.000000
 H         -1.878943       -1.849171       -0.000012
 Si         1.930249       -0.311022        0.000001
 H          1.645446       -1.762650       -0.000022
 H          2.711293        0.044932       -1.204035
 H          2.711272        0.044894        1.204062
