# Supplementary material for: The Different Story of π Bonds
Source: Molecules. 2021 Jun 22;26(13):3805. doi: 10.3390/molecules26133805 (PMC8270318; doi:10.3390/molecules26133805)
Supplement: Supplementary file 1 [file molecules-26-03805-s001.zip › Geometries/1_Trans-Bending/Disilenes HYSiSiH2/M06L/BeH/opt.xyz]

7

 Si         1.334546        0.260292        0.000248
 Si        -0.666409       -0.531749       -0.000421
 H         -0.696590       -2.014869        0.001240
 H          2.580831       -0.534690        0.000559
 H          1.590417        1.716485       -0.001194
 Be        -2.359324        0.759620        0.000302
 H         -3.391285        1.594983        0.000601
