# Supplementary material for: The Different Story of π Bonds
Source: Molecules. 2021 Jun 22;26(13):3805. doi: 10.3390/molecules26133805 (PMC8270318; doi:10.3390/molecules26133805)
Supplement: Supplementary file 1 [file molecules-26-03805-s001.zip › Geometries/1_Trans-Bending/Disilenes HYSiSiH2/M06L/BH2/opt.xyz]

8

 Si         1.410946        0.221181       -0.000014
 Si        -0.595319       -0.582589        0.000027
 H         -0.723217       -2.055859       -0.000099
 H          2.678089       -0.539631       -0.000021
 H          1.624133        1.682509        0.000087
 B         -2.022042        0.730143       -0.000020
 H         -1.710178        1.881680       -0.000001
 H         -3.177389        0.440288       -0.000049
