# Supplementary material for: The Different Story of π Bonds
Source: Molecules. 2021 Jun 22;26(13):3805. doi: 10.3390/molecules26133805 (PMC8270318; doi:10.3390/molecules26133805)
Supplement: Supplementary file 1 [file molecules-26-03805-s001.zip › Geometries/1_Trans-Bending/Disilenes HYSiSiH2/M06L/CH3/opt.xyz]

9

 Si        -1.546259       -0.231964        0.090744
 Si         0.467687        0.548883       -0.109351
 H          0.716481        1.926530        0.383531
 H         -2.660585        0.709931       -0.166453
 H         -1.812291       -1.566808       -0.498376
 C          1.988248       -0.537546        0.050287
 H          1.761706       -1.571895       -0.216611
 H          2.783426       -0.186673       -0.613682
 H          2.381781       -0.522670        1.070361
