# Supplementary material for: The Different Story of π Bonds
Source: Molecules. 2021 Jun 22;26(13):3805. doi: 10.3390/molecules26133805 (PMC8270318; doi:10.3390/molecules26133805)
Supplement: Supplementary file 1 [file molecules-26-03805-s001.zip › Geometries/1_Trans-Bending/Disilenes HYSiSiH2/M06L/F/opt.xyz]

6

 Si         1.514442       -0.172379       -0.121656
 Si        -0.578684        0.466452        0.112430
 H         -1.083384        1.736956       -0.461709
 H          2.338141        0.942336        0.421834
 H          1.806921       -1.413542        0.640423
 F         -1.795810       -0.598086       -0.052376
