# Supplementary material for: The Different Story of π Bonds
Source: Molecules. 2021 Jun 22;26(13):3805. doi: 10.3390/molecules26133805 (PMC8270318; doi:10.3390/molecules26133805)
Supplement: Supplementary file 1 [file molecules-26-03805-s001.zip › Geometries/1_Trans-Bending/Disilenes HYSiSiH2/M06L/FFcis/opt.xyz]

6

 Si         0.201777        1.107882       -0.449745
 Si        -0.201777       -1.107882       -0.449745
 H          0.528675       -1.748431       -1.580245
 H         -0.528675        1.748431       -1.580245
 F         -0.201777        1.963550        0.875186
 F          0.201777       -1.963550        0.875186
