# Supplementary material for: The Different Story of π Bonds
Source: Molecules. 2021 Jun 22;26(13):3805. doi: 10.3390/molecules26133805 (PMC8270318; doi:10.3390/molecules26133805)
Supplement: Supplementary file 1 [file molecules-26-03805-s001.zip › Geometries/1_Trans-Bending/Disilenes HYSiSiH2/M06L/FFgem/opt.xyz]

6

 Si         0.128415       -1.821496        0.000000
 Si        -0.185520        0.399307       -0.000000
 H         -0.755997       -2.114990        1.174189
 F          0.128415        1.341146        1.267503
 H         -0.755997       -2.114990       -1.174189
 F          0.128415        1.341146       -1.267503
