# Supplementary material for: The Different Story of π Bonds
Source: Molecules. 2021 Jun 22;26(13):3805. doi: 10.3390/molecules26133805 (PMC8270318; doi:10.3390/molecules26133805)
Supplement: Supplementary file 1 [file molecules-26-03805-s001.zip › Geometries/1_Trans-Bending/Disilenes HYSiSiH2/M06L/Li/opt.xyz]

6

 Si         1.122458        0.114524        0.041610
 Si        -0.936178       -0.407673       -0.148698
 H         -0.848812       -1.476428        0.850177
 H          2.392968       -0.494485        0.501678
 H          1.300953        1.227980       -0.902241
 Li        -1.817675        1.615673        0.349872
