# Supplementary material for: The Different Story of π Bonds
Source: Molecules. 2021 Jun 22;26(13):3805. doi: 10.3390/molecules26133805 (PMC8270318; doi:10.3390/molecules26133805)
Supplement: Supplementary file 1 [file molecules-26-03805-s001.zip › Geometries/1_Trans-Bending/Disilenes HYSiSiH2/M06L/NH2/opt.xyz]

8

 Si         1.593927       -0.195262       -0.147295
 Si        -0.518122        0.480321        0.102762
 H         -0.988243        1.826213       -0.313881
 H          2.309471        0.843797        0.660456
 H          1.664289       -1.444751        0.677212
 N         -1.904326       -0.507368       -0.035665
 H         -1.911546       -1.489088        0.192170
 H         -2.804948       -0.175424       -0.342834
