# Supplementary material for: The Different Story of π Bonds
Source: Molecules. 2021 Jun 22;26(13):3805. doi: 10.3390/molecules26133805 (PMC8270318; doi:10.3390/molecules26133805)
Supplement: Supplementary file 1 [file molecules-26-03805-s001.zip › Geometries/1_Trans-Bending/Disilenes HYSiSiH2/M06L/OH/opt.xyz]

7

 Si         1.547967       -0.183297       -0.132578
 Si        -0.554261        0.478107        0.102276
 H         -1.036501        1.799670       -0.355936
 H          2.333318        0.871613        0.572989
 H          1.701157       -1.446039        0.650115
 O         -1.890127       -0.492258       -0.077269
 H         -1.788846       -1.414532        0.175219
