# Supplementary material for: The Different Story of π Bonds
Source: Molecules. 2021 Jun 22;26(13):3805. doi: 10.3390/molecules26133805 (PMC8270318; doi:10.3390/molecules26133805)
Supplement: Supplementary file 1 [file molecules-26-03805-s001.zip › Geometries/1_Trans-Bending/Disilenes HYSiSiH2/M06L/SiH3/opt.xyz]

9

 Si        -1.912585       -0.387347        0.064729
 Si        -0.115443        0.792858       -0.107935
 H         -0.174553        2.175501        0.424290
 H         -3.268247        0.204380        0.064350
 H         -1.903937       -1.782538       -0.427422
 Si         1.907079       -0.323207        0.029048
 H          1.652389       -1.742880       -0.310788
 H          2.882989        0.237024       -0.936189
 H          2.504649       -0.243739        1.383965
