# Supplementary material for: The Different Story of π Bonds
Source: Molecules. 2021 Jun 22;26(13):3805. doi: 10.3390/molecules26133805 (PMC8270318; doi:10.3390/molecules26133805)
Supplement: Supplementary file 1 [file molecules-26-03805-s001.zip › Geometries/1_Trans-Bending/Disilenes HYSiSiH2/M06X/BeH/opt.xyz]

7

 Si         1.335729        0.262156        0.000252
 Si        -0.666854       -0.537688       -0.000462
 H         -0.710632       -2.020388        0.001747
 H          2.584408       -0.528943        0.000546
 H          1.578268        1.720809       -0.001765
 Be        -2.357211        0.768422        0.000423
 H         -3.387450        1.612281        0.000716
