# Supplementary material for: The Different Story of π Bonds
Source: Molecules. 2021 Jun 22;26(13):3805. doi: 10.3390/molecules26133805 (PMC8270318; doi:10.3390/molecules26133805)
Supplement: Supplementary file 1 [file molecules-26-03805-s001.zip › Geometries/1_Trans-Bending/Disilenes HYSiSiH2/M06X/BH2/opt.xyz]

8

 Si         1.398999        0.221918       -0.000009
 Si        -0.601635       -0.604057        0.000018
 H         -0.750457       -2.074790       -0.000051
 H          2.683483       -0.509384       -0.000034
 H          1.570399        1.689544        0.000057
 B         -1.983167        0.763131       -0.000013
 H         -1.597788        1.895366        0.000021
 H         -3.152902        0.533567       -0.000058
