# Supplementary material for: The Different Story of π Bonds
Source: Molecules. 2021 Jun 22;26(13):3805. doi: 10.3390/molecules26133805 (PMC8270318; doi:10.3390/molecules26133805)
Supplement: Supplementary file 1 [file molecules-26-03805-s001.zip › Geometries/1_Trans-Bending/Disilenes HYSiSiH2/M06X/CH3/opt.xyz]

9

 Si        -1.547514       -0.234254        0.094290
 Si         0.472043        0.557534       -0.114832
 H          0.728014        1.922169        0.412075
 H         -2.662350        0.708147       -0.167708
 H         -1.805340       -1.558892       -0.524522
 C          1.983471       -0.546792        0.053241
 H          1.742891       -1.576905       -0.227062
 H          2.786679       -0.195805       -0.604184
 H          2.365886       -0.543875        1.079533
