# Supplementary material for: The Different Story of π Bonds
Source: Molecules. 2021 Jun 22;26(13):3805. doi: 10.3390/molecules26133805 (PMC8270318; doi:10.3390/molecules26133805)
Supplement: Supplementary file 1 [file molecules-26-03805-s001.zip › Geometries/1_Trans-Bending/Disilenes HYSiSiH2/M06X/F/opt.xyz]

6

 Si         1.518218       -0.171269       -0.121920
 Si        -0.587642        0.468613        0.119998
 H         -1.083951        1.719978       -0.505088
 H          2.350336        0.948328        0.402855
 H          1.834926       -1.409207        0.638458
 F         -1.792152       -0.602435       -0.056591
