# Supplementary material for: The Different Story of π Bonds
Source: Molecules. 2021 Jun 22;26(13):3805. doi: 10.3390/molecules26133805 (PMC8270318; doi:10.3390/molecules26133805)
Supplement: Supplementary file 1 [file molecules-26-03805-s001.zip › Geometries/1_Trans-Bending/Disilenes HYSiSiH2/M06X/FFcis/opt.xyz]

6

 Si         0.207384        1.115449       -0.445115
 Si        -0.207384       -1.115449       -0.445115
 H          0.542637       -1.741026       -1.574604
 H         -0.542637        1.741026       -1.574604
 F         -0.207384        1.975767        0.867357
 F          0.207384       -1.975767        0.867357
