# Supplementary material for: The Different Story of π Bonds
Source: Molecules. 2021 Jun 22;26(13):3805. doi: 10.3390/molecules26133805 (PMC8270318; doi:10.3390/molecules26133805)
Supplement: Supplementary file 1 [file molecules-26-03805-s001.zip › Geometries/1_Trans-Bending/Disilenes HYSiSiH2/M06X/FFgem/opt.xyz]

6

 Si         0.136384       -1.834306        0.000000
 Si        -0.205727        0.412807       -0.000000
 H         -0.742048       -2.152910        1.175467
 F          0.136384        1.344823        1.261171
 H         -0.742048       -2.152910       -1.175467
 F          0.136384        1.344823       -1.261171
