# Supplementary material for: The Different Story of π Bonds
Source: Molecules. 2021 Jun 22;26(13):3805. doi: 10.3390/molecules26133805 (PMC8270318; doi:10.3390/molecules26133805)
Supplement: Supplementary file 1 [file molecules-26-03805-s001.zip › Geometries/1_Trans-Bending/Disilenes HYSiSiH2/M06X/Li/opt.xyz]

6

 Si         1.068955       -0.100806       -0.002548
 Si        -1.136466       -0.282973       -0.135274
 H         -1.239517       -0.912963        1.244574
 H          2.053189       -0.653127        0.973919
 H          1.859698        0.498023       -1.123912
 Li        -0.576071        2.146990        0.278309
