# Supplementary material for: The Different Story of π Bonds
Source: Molecules. 2021 Jun 22;26(13):3805. doi: 10.3390/molecules26133805 (PMC8270318; doi:10.3390/molecules26133805)
Supplement: Supplementary file 1 [file molecules-26-03805-s001.zip › Geometries/1_Trans-Bending/Disilenes HYSiSiH2/M06X/NH2/opt.xyz]

8

 Si         1.602422       -0.193598       -0.148745
 Si        -0.525741        0.477985        0.109985
 H         -0.977407        1.822718       -0.335003
 H          2.326938        0.849237        0.649968
 H          1.702146       -1.451336        0.663099
 N         -1.913474       -0.505467       -0.037020
 H         -1.929012       -1.483605        0.215493
 H         -2.801886       -0.180170       -0.391784
