# Supplementary material for: The Different Story of π Bonds
Source: Molecules. 2021 Jun 22;26(13):3805. doi: 10.3390/molecules26133805 (PMC8270318; doi:10.3390/molecules26133805)
Supplement: Supplementary file 1 [file molecules-26-03805-s001.zip › Geometries/1_Trans-Bending/Disilenes HYSiSiH2/M06X/OH/opt.xyz]

7

 Si         1.553391       -0.182497       -0.132807
 Si        -0.562344        0.477950        0.107903
 H         -1.029508        1.796092       -0.380606
 H          2.343043        0.878855        0.562539
 H          1.731151       -1.447612        0.643735
 O         -1.887505       -0.493823       -0.083531
 H         -1.819296       -1.413099        0.191230
