# Supplementary material for: The Different Story of π Bonds
Source: Molecules. 2021 Jun 22;26(13):3805. doi: 10.3390/molecules26133805 (PMC8270318; doi:10.3390/molecules26133805)
Supplement: Supplementary file 1 [file molecules-26-03805-s001.zip › Geometries/1_Trans-Bending/Disilenes HYSiSiH2/M06X/SiH3/opt.xyz]

9

 Si        -1.884502       -0.407415        0.070958
 Si        -0.119247        0.836643       -0.117820
 H         -0.176388        2.188678        0.491029
 H         -3.263327        0.132295        0.072046
 H         -1.823598       -1.776634       -0.491683
 Si         1.885271       -0.336873        0.031786
 H          1.565756       -1.742017       -0.325313
 H          2.882495        0.196902       -0.928115
 H          2.473762       -0.292202        1.393095
