# Supplementary material for: The Different Story of π Bonds
Source: Molecules. 2021 Jun 22;26(13):3805. doi: 10.3390/molecules26133805 (PMC8270318; doi:10.3390/molecules26133805)
Supplement: Supplementary file 1 [file molecules-26-03805-s001.zip › Geometries/1_Trans-Bending/Disilenes HYSiSiH2/PBE/BeH/opt.xyz]

7

 Si         1.348214        0.261728        0.000048
 Si        -0.676746       -0.534821       -0.000156
 H         -0.703409       -2.034678        0.001121
 H          2.601096       -0.555068        0.000269
 H          1.612162        1.733437       -0.001119
 Be        -2.373991        0.766255        0.000228
 H         -3.414433        1.614594        0.000327
