# Supplementary material for: The Different Story of π Bonds
Source: Molecules. 2021 Jun 22;26(13):3805. doi: 10.3390/molecules26133805 (PMC8270318; doi:10.3390/molecules26133805)
Supplement: Supplementary file 1 [file molecules-26-03805-s001.zip › Geometries/1_Trans-Bending/Disilenes HYSiSiH2/PBE/BH2/opt.xyz]

8

 Si         1.438976        0.220251       -0.000002
 Si        -0.603243       -0.566843        0.000007
 H         -0.694336       -2.061587       -0.000021
 H          2.699843       -0.585713       -0.000006
 H          1.700114        1.691946       -0.000004
 B         -2.075494        0.713152       -0.000003
 H         -1.804006        1.885740        0.000023
 H         -3.224416        0.356133       -0.000039
