# Supplementary material for: The Different Story of π Bonds
Source: Molecules. 2021 Jun 22;26(13):3805. doi: 10.3390/molecules26133805 (PMC8270318; doi:10.3390/molecules26133805)
Supplement: Supplementary file 1 [file molecules-26-03805-s001.zip › Geometries/1_Trans-Bending/Disilenes HYSiSiH2/PBE/CH3/opt.xyz]

9

 Si        -1.566734       -0.234692        0.097406
 Si         0.472179        0.547323       -0.115106
 H          0.712753        1.936800        0.403676
 H         -2.668738        0.741779       -0.187750
 H         -1.846326       -1.567238       -0.534289
 C          2.018137       -0.537719        0.052866
 H          1.802993       -1.577402       -0.238047
 H          2.819171       -0.155249       -0.601858
 H          2.395092       -0.529211        1.088883
