# Supplementary material for: The Different Story of π Bonds
Source: Molecules. 2021 Jun 22;26(13):3805. doi: 10.3390/molecules26133805 (PMC8270318; doi:10.3390/molecules26133805)
Supplement: Supplementary file 1 [file molecules-26-03805-s001.zip › Geometries/1_Trans-Bending/Disilenes HYSiSiH2/PBE/F/opt.xyz]

6

 Si         1.533780       -0.175691       -0.127058
 Si        -0.582517        0.470198        0.114625
 H         -1.087165        1.755931       -0.480117
 H          2.335324        0.959597        0.458642
 H          1.819386       -1.421732        0.666503
 F         -1.820580       -0.601876       -0.052329
