# Supplementary material for: The Different Story of π Bonds
Source: Molecules. 2021 Jun 22;26(13):3805. doi: 10.3390/molecules26133805 (PMC8270318; doi:10.3390/molecules26133805)
Supplement: Supplementary file 1 [file molecules-26-03805-s001.zip › Geometries/1_Trans-Bending/Disilenes HYSiSiH2/PBE/FFcis/opt.xyz]

6

 Si         0.204550        1.121876       -0.450709
 Si        -0.204550       -1.121876       -0.450709
 H          0.565079       -1.737763       -1.598597
 H         -0.565079        1.737763       -1.598597
 F         -0.204550        2.007406        0.878725
 F          0.204550       -2.007406        0.878725
