# Supplementary material for: The Different Story of π Bonds
Source: Molecules. 2021 Jun 22;26(13):3805. doi: 10.3390/molecules26133805 (PMC8270318; doi:10.3390/molecules26133805)
Supplement: Supplementary file 1 [file molecules-26-03805-s001.zip › Geometries/1_Trans-Bending/Disilenes HYSiSiH2/PBE/FFgem/opt.xyz]

6

 Si         0.128909       -1.845121       -0.000000
 Si        -0.181183        0.402958        0.000000
 H         -0.794264       -2.101663        1.179811
 F          0.128909        1.355201        1.287158
 H         -0.794264       -2.101663       -1.179811
 F          0.128909        1.355201       -1.287158
