# Supplementary material for: The Different Story of π Bonds
Source: Molecules. 2021 Jun 22;26(13):3805. doi: 10.3390/molecules26133805 (PMC8270318; doi:10.3390/molecules26133805)
Supplement: Supplementary file 1 [file molecules-26-03805-s001.zip › Geometries/1_Trans-Bending/Disilenes HYSiSiH2/PBE/Li/opt.xyz]

6

 Si        -1.213295        0.169257       -0.001226
 Si         0.899987       -0.393961        0.002976
 H          0.890109       -1.907397       -0.011292
 H         -2.435208       -0.707127       -0.006406
 H         -1.628859        1.615360        0.011269
 Li         2.520091        1.381675       -0.006020
