# Supplementary material for: The Different Story of π Bonds
Source: Molecules. 2021 Jun 22;26(13):3805. doi: 10.3390/molecules26133805 (PMC8270318; doi:10.3390/molecules26133805)
Supplement: Supplementary file 1 [file molecules-26-03805-s001.zip › Geometries/1_Trans-Bending/Disilenes HYSiSiH2/PBE/NH2/opt.xyz]

8

 Si         1.614950       -0.196214       -0.151878
 Si        -0.521912        0.479765        0.103251
 H         -0.998555        1.842013       -0.321718
 H          2.288710        0.862053        0.702377
 H          1.671638       -1.449308        0.702958
 N         -1.927624       -0.508650       -0.036584
 H         -1.935179       -1.500166        0.193864
 H         -2.835779       -0.163754       -0.340619
