# Supplementary material for: The Different Story of π Bonds
Source: Molecules. 2021 Jun 22;26(13):3805. doi: 10.3390/molecules26133805 (PMC8270318; doi:10.3390/molecules26133805)
Supplement: Supplementary file 1 [file molecules-26-03805-s001.zip › Geometries/1_Trans-Bending/Disilenes HYSiSiH2/PBE/OH/opt.xyz]

7

 Si         1.569505       -0.186004       -0.137861
 Si        -0.556960        0.477707        0.104471
 H         -1.038472        1.817113       -0.368589
 H          2.319048        0.895348        0.607297
 H          1.721741       -1.449516        0.679044
 O         -1.920296       -0.490391       -0.078814
 H         -1.815572       -1.423659        0.180220
