# Supplementary material for: The Different Story of π Bonds
Source: Molecules. 2021 Jun 22;26(13):3805. doi: 10.3390/molecules26133805 (PMC8270318; doi:10.3390/molecules26133805)
Supplement: Supplementary file 1 [file molecules-26-03805-s001.zip › Geometries/1_Trans-Bending/Disilenes HYSiSiH2/PBE/SiH3/opt.xyz]

9

 Si        -1.953597       -0.384421        0.076253
 Si        -0.114976        0.777817       -0.122570
 H         -0.165997        2.154937        0.473673
 H         -3.293723        0.284205        0.058650
 H         -2.006941       -1.768417       -0.492272
 Si         1.944804       -0.319570        0.032596
 H          1.751167       -1.749348       -0.371894
 H          2.936179        0.315678       -0.896817
 H          2.512089       -0.270617        1.420753
