# Supplementary material for: The Different Story of π Bonds
Source: Molecules. 2021 Jun 22;26(13):3805. doi: 10.3390/molecules26133805 (PMC8270318; doi:10.3390/molecules26133805)
Supplement: Supplementary file 1 [file molecules-26-03805-s001.zip › Geometries/1_Trans-Bending/Si-Benzene/B3YP/opt.xyz]

12
Si	-1.09726500 1.90942000 -0.24017200
Si	1.09718300 1.90946700 0.24017500
Si	-2.20917100 -0.00004700 0.16474300
Si	-1.09718300 -1.90946700 -0.24017500
Si	1.09726500 -1.90942000 0.24017200
Si	2.20917100 0.00004700 -0.16474300
H	-1.83477200 3.17633600 0.01600500
H	-3.66547700 -0.00007800 -0.14150100
H	-1.83463600 -3.17641400 0.01599800
H	1.83477200 -3.17633600 -0.01600500
H	3.66547700 0.00007800 0.14150100
H	1.83463600 3.17641400 -0.01599800
