# Supplementary material for: The Different Story of π Bonds
Source: Molecules. 2021 Jun 22;26(13):3805. doi: 10.3390/molecules26133805 (PMC8270318; doi:10.3390/molecules26133805)
Supplement: Supplementary file 1 [file molecules-26-03805-s001.zip › Geometries/1_Trans-Bending/Si-Benzene/HF/opt.xyz]

12
Si	-1.10316000 1.91473500 -0.11758500
Si	1.10307800 1.91478200 0.11758900
Si	-2.21263600 -0.00004700 0.04195800
Si	-1.10307800 -1.91478200 -0.11758900
Si	1.10316000 -1.91473500 0.11758500
Si	2.21263600 0.00004700 -0.04195800
H	-1.83840900 3.18411300 -0.01778700
H	-3.67529600 -0.00007900 -0.10799800
H	-1.83827200 -3.18419200 -0.01779300
H	1.83840900 -3.18411300 0.01778700
H	3.67529600 0.00007900 0.10799800
H	1.83827200 3.18419200 0.01779300
