# Supplementary material for: The Different Story of π Bonds
Source: Molecules. 2021 Jun 22;26(13):3805. doi: 10.3390/molecules26133805 (PMC8270318; doi:10.3390/molecules26133805)
Supplement: Supplementary file 1 [file molecules-26-03805-s001.zip › Geometries/1_Trans-Bending/Si-Benzene/M06/opt.xyz]

12
Si	-1.08928300 1.89639500 -0.26471200
Si	1.08920000 1.89644200 0.26471500
Si	-2.19494300 -0.00004800 0.18996400
Si	-1.08920000 -1.89644200 -0.26471500
Si	1.08928300 -1.89639500 0.26471200
Si	2.19494300 0.00004800 -0.18996400
H	-1.82436500 3.15952100 0.00246800
H	-3.64630200 -0.00007800 -0.12738800
H	-1.82423100 -3.15959800 0.00246100
H	1.82436500 -3.15952100 -0.00246800
H	3.64630200 0.00007800 0.12738800
H	1.82423100 3.15959800 -0.00246100
