# Supplementary material for: The Different Story of π Bonds
Source: Molecules. 2021 Jun 22;26(13):3805. doi: 10.3390/molecules26133805 (PMC8270318; doi:10.3390/molecules26133805)
Supplement: Supplementary file 1 [file molecules-26-03805-s001.zip › Geometries/1_Trans-Bending/Si-Benzene/M062X/opt.xyz]

12
Si	-1.08996600 1.89565000 -0.21022500
Si	1.08988600 1.89569600 0.21022900
Si	-2.19212000 -0.00004700 0.13763600
Si	-1.08988600 -1.89569600 -0.21022900
Si	1.08996600 -1.89565000 0.21022500
Si	2.19212000 0.00004700 -0.13763600
H	-1.82850300 3.16419300 -0.00384100
H	-3.65137900 -0.00007900 -0.12254700
H	-1.82836700 -3.16427200 -0.00384700
H	1.82850300 -3.16419300 0.00384100
H	3.65137900 0.00007900 0.12254700
H	1.82836700 3.16427200 0.00384700
