# Supplementary material for: The Different Story of π Bonds
Source: Molecules. 2021 Jun 22;26(13):3805. doi: 10.3390/molecules26133805 (PMC8270318; doi:10.3390/molecules26133805)
Supplement: Supplementary file 1 [file molecules-26-03805-s001.zip › Geometries/1_Trans-Bending/Si-Benzene/M06HF/opt.xyz]

12
Si	-1.08924700 1.89396600 -0.19187600
Si	1.08916600 1.89401200 0.19187900
Si	-2.18877000 -0.00004700 0.11703100
Si	-1.08916600 -1.89401200 -0.19187900
Si	1.08924700 -1.89396600 0.19187600
Si	2.18877000 0.00004700 -0.11703100
H	-1.82837100 3.16200000 -0.01393900
H	-3.64941000 -0.00007800 -0.11099400
H	-1.82823500 -3.16207800 -0.01394600
H	1.82837100 -3.16200000 0.01393900
H	3.64941000 0.00007800 0.11099400
H	1.82823500 3.16207800 0.01394600
