# Supplementary material for: The Different Story of π Bonds
Source: Molecules. 2021 Jun 22;26(13):3805. doi: 10.3390/molecules26133805 (PMC8270318; doi:10.3390/molecules26133805)
Supplement: Supplementary file 1 [file molecules-26-03805-s001.zip › Geometries/1_Trans-Bending/Si-Benzene/M06L/opt.xyz]

12
Si	-1.08952200 1.89507600 -0.22285500
Si	1.08944100 1.89512200 0.22285900
Si	-2.19249600 -0.00004700 0.14923700
Si	-1.08944100 -1.89512200 -0.22285900
Si	1.08952200 -1.89507600 0.22285500
Si	2.19249600 0.00004700 -0.14923700
H	-1.82631900 3.16251400 0.00246100
H	-3.64958800 -0.00007800 -0.12815300
H	-1.82618400 -3.16259300 0.00245500
H	1.82631900 -3.16251400 -0.00246100
H	3.64958800 0.00007800 0.12815300
H	1.82618400 3.16259300 -0.00245500
