# Supplementary material for: The Different Story of π Bonds
Source: Molecules. 2021 Jun 22;26(13):3805. doi: 10.3390/molecules26133805 (PMC8270318; doi:10.3390/molecules26133805)
Supplement: Supplementary file 1 [file molecules-26-03805-s001.zip › Geometries/1_Trans-Bending/Si-Benzene/PBE/opt.xyz]

12
Si	-1.09758400 1.91045600 -0.25083100
Si	1.09750200 1.91050300 0.25083500
Si	-2.21048500 -0.00004800 0.17526000
Si	-1.09750200 -1.91050300 -0.25083500
Si	1.09758400 -1.91045600 0.25083100
Si	2.21048500 0.00004800 -0.17526000
H	-1.84146100 3.18759300 0.01987200
H	-3.67836000 -0.00007900 -0.14575600
H	-1.84132400 -3.18767200 0.01986500
H	1.84146100 -3.18759300 -0.01987200
H	3.67836000 0.00007900 0.14575600
H	1.84132400 3.18767200 -0.01986500
