# Supplementary material for: The Different Story of π Bonds
Source: Molecules. 2021 Jun 22;26(13):3805. doi: 10.3390/molecules26133805 (PMC8270318; doi:10.3390/molecules26133805)
Supplement: Supplementary file 1 [file molecules-26-03805-s001.zip › Geometries/1_Trans-Bending/Si-Circumcoronene/B3LYP/opt.xyz]

72
H4	-5.92822000 -0.27284500 0.19749300
H4	-3.25280200 -3.09090700 0.21406000
H4	-2.14825100 0.63444600 0.21036800
H4	-1.05116100 4.36199500 0.21774300
H4	-4.82865300 3.44953000 0.20194000
H4	1.62348300 1.54283400 0.21162600
H4	2.72769200 5.26942200 0.21159600
H4	4.30377800 -1.27092100 0.20922800
H4	5.40212600 2.45605200 0.20093800
H4	0.52457000 -2.17707300 0.21258900
H4	-0.57350200 -5.90554500 0.21412900
H4	3.20055200 -4.99654100 0.20824100
H4	2.09163600 -8.67989000 0.26055800
H4	5.89016600 -7.76964800 0.23562500
H4	6.98836000 -4.08183100 0.19085200
H4	8.08492200 -0.36967900 0.18471000
H4	6.47274700 6.15052600 0.24836200
H4	9.16698900 3.32279400 0.21893300
H4	3.78480500 8.98461900 0.24964600
H4	0.04126400 8.09214700 0.21346300
H4	-3.72259700 7.18563200 0.20534800
H4	-7.46177200 6.27601800 0.22764300
H4	-8.56393000 2.52903500 0.23217900
H4	-9.67472400 -1.21527800 0.21484300
H4	-7.02976400 -4.01013300 0.19318400
H4	-4.36261700 -6.81582700 0.20693900
H4	-1.70497400 -9.59886700 0.25259100
H4	-5.40120700 -2.45668900 -0.21039900
H4	-1.62330900 -1.54307200 -0.21129000
H4	-4.30301900 1.27116100 -0.21808600
H4	-0.52452900 2.17763900 -0.21035500
H4	-3.19986000 4.99746000 -0.20330900
H4	3.25212400 3.09168400 -0.21318100
H4	0.57357000 5.90665900 -0.19716000
H4	2.14763200 -0.63438900 -0.21254300
H4	5.92706500 0.27301900 -0.21395400
H4	-2.72724400 -5.27041300 -0.19992400
H4	1.05072400 -4.36267600 -0.20949900
H4	4.82757300 -3.44999100 -0.20930400
H4	-0.04140900 -8.09317900 -0.18488700
H4	3.72163900 -7.18648700 -0.19265200
H4	7.46041900 -6.27692300 -0.23859500
H4	8.56247200 -2.52952300 -0.26186700
H4	7.02864100 4.01094600 -0.20513800
H4	4.36201600 6.81701200 -0.19102400
H4	9.67314700 1.21545600 -0.25192300
H4	1.70515700 9.60042500 -0.21357700
H4	-2.09076400 8.68121600 -0.23359400
H4	-5.88892600 7.77074900 -0.23121100
H4	-6.98734400 4.08252700 -0.20755000
H4	-8.08387000 0.36954500 -0.21340300
H4	-9.16536100 -3.32375900 -0.24726400
H4	-6.47139700 -6.15206000 -0.24579600
H4	-3.78413100 -8.98633900 -0.21725500
H	-1.34697100 -11.02309000 0.00750000
H	-4.85811100 -9.98600600 0.03564100
H	2.43383200 -10.10282600 -0.01676100
H	6.21901200 -9.20040000 -0.01228400
H	8.87280200 -6.67806100 0.00846400
H	9.96629900 -2.94362000 0.01498800
H	11.07737200 0.78548800 -0.00690200
H	10.21984600 4.34481000 -0.03339000
H	7.53239100 7.15916000 -0.03198100
H	4.85844400 9.98598100 0.00214500
H	1.34736600 11.02294600 0.04158700
H	-2.43379600 10.10269000 0.05017200
H	-6.21911200 9.20038800 0.02137800
H	-8.87273900 6.67818000 -0.02559700
H	-9.96614700 2.94356700 -0.05189400
H	-11.07727100 -0.78587700 -0.04043000
H	-10.21985200 -4.34509700 0.00098900
H	-7.53236900 -7.15915400 0.03510700
