# Supplementary material for: The Different Story of π Bonds
Source: Molecules. 2021 Jun 22;26(13):3805. doi: 10.3390/molecules26133805 (PMC8270318; doi:10.3390/molecules26133805)
Supplement: Supplementary file 1 [file molecules-26-03805-s001.zip › Geometries/1_Trans-Bending/Si-Circumcoronene/HF/opt.xyz]

72
H4	5.95187800 -0.04050100 0.07570200
H4	3.42173500 2.93345600 0.08936400
H4	2.11047600 -0.74277300 0.08874800
H4	0.82951300 -4.42963000 0.09346500
H4	4.66486400 -3.69619700 0.08001100
H4	-1.69880200 -1.45619800 0.08772300
H4	-3.01133700 -5.13380600 0.07322800
H4	-4.25142900 1.49622200 0.09466100
H4	-5.53406000 -2.19171400 0.06976900
H4	-0.41186200 2.19901800 0.09051800
H4	0.86906300 5.88800200 0.07661700
H4	-2.94052000 5.17442600 0.08573400
H4	-1.64731200 8.79798300 0.06873300
H4	-5.51576400 8.09432500 0.11540500
H4	-6.78052800 4.44281300 0.11174000
H4	-8.06897600 0.78350500 0.09685100
H4	-6.79594500 -5.82594400 0.04760100
H4	-9.37093000 -2.85465100 0.07647400
H4	-4.25222600 -8.82405800 0.09245600
H4	-0.45780500 -8.09331800 0.10409800
H4	3.35532000 -7.37924300 0.10763300
H4	7.15707900 -6.68747900 0.10415500
H4	8.44344900 -2.97192900 0.06410700
H4	9.76846400 0.73002700 0.09242300
H4	7.23833900 3.65073500 0.09279100
H4	4.71333300 6.59577500 0.08986100
H4	2.21346800 9.54219100 0.08614500
H4	5.53385100 2.19144100 -0.08233300
H4	1.69864200 1.45607600 -0.09341200
H4	4.25144900 -1.49664200 -0.09465400
H4	0.41196800 -2.19920500 -0.09316700
H4	2.94084100 -5.17480800 -0.07447300
H4	-3.42155100 -2.93339300 -0.09922500
H4	-0.86867700 -5.88818600 -0.07787700
H4	-2.11056700 0.74289200 -0.09194100
H4	-5.95185700 0.04089600 -0.08124900
H4	3.01098100 5.13376300 -0.08303400
H4	-0.82986400 4.42979600 -0.09129400
H4	-4.66506600 3.69663100 -0.07027700
H4	0.45726500 8.09351800 -0.09940900
H4	-3.35575400 7.37963500 -0.08640000
H4	-7.15738000 6.68814600 -0.07217200
H4	-8.44348300 2.97257200 -0.05372800
H4	-7.23812500 -3.65041400 -0.11272300
H4	-4.71289100 -6.59578200 -0.10616100
H4	-9.76830500 -0.72945700 -0.10490900
H4	-2.21290500 -9.54230200 -0.08864300
H4	1.64785600 -8.79823000 -0.05110000
H4	5.51624300 -8.09483600 -0.08142900
H4	6.78069000 -4.44340000 -0.09425200
H4	8.06893300 -0.78405900 -0.09953800
H4	9.37071800 2.85431300 -0.09819900
H4	6.79568300 5.82586100 -0.07065000
H4	4.25178200 8.82410000 -0.10618200
H	1.91475200 10.97739000 -0.03067900
H	5.38373900 9.75626700 0.00392800
H	-1.91781500 10.24081900 -0.03287300
H	-5.75717900 9.54069800 0.00557900
H	-8.54926900 7.14712000 0.04829800
H	-9.82779600 3.45956000 0.05198900
H	-11.14132400 -0.21568100 0.00854400
H	-10.46439700 -3.83032900 -0.04453300
H	-7.90985200 -6.78133900 -0.05864100
H	-5.38370600 -9.75630500 -0.02276700
H	-1.91469700 -10.97738400 0.03114000
H	1.91786100 -10.24072600 0.05619300
H	5.75730400 -9.54063300 0.03765400
H	8.54934600 -7.14699700 -0.00849600
H	9.82786000 -3.45950100 -0.03774300
H	11.14135300 0.21578500 -0.02090400
H	10.46435900 3.83041900 0.01630400
H	7.90992100 6.78141600 0.03083700
