# Supplementary material for: The Different Story of π Bonds
Source: Molecules. 2021 Jun 22;26(13):3805. doi: 10.3390/molecules26133805 (PMC8270318; doi:10.3390/molecules26133805)
Supplement: Supplementary file 1 [file molecules-26-03805-s001.zip › Geometries/1_Trans-Bending/Si-Circumcoronene/M06/opt.xyz]

72
Si	5.44197500 2.21212800 0.24632200
Si	2.01560500 3.96024200 0.25045600
Si	2.21493300 0.11726200 0.24927900
Si	2.42258200 -3.72539700 0.25028300
Si	5.64519900 -1.62558300 0.24565200
Si	-1.00529200 -1.97635000 0.25364800
Si	-0.80467900 -5.81881600 0.25074800
Si	-4.43767600 -0.23486600 0.25687300
Si	-4.23049500 -4.07584400 0.25199500
Si	-1.20848400 1.85907800 0.25376600
Si	-1.41440800 5.70143700 0.25018800
Si	-4.63714200 3.60663700 0.25287300
Si	-4.82228900 7.41726400 0.28987800
Si	-8.07425500 5.31585000 0.26310900
Si	-7.87205100 1.50522500 0.21898300
Si	-7.66911200 -2.32783700 0.21800000
Si	-4.01271400 -7.88451100 0.28972000
Si	-7.46828200 -6.13829500 0.26131400
Si	-0.56641200 -9.64916800 0.26554300
Si	2.63249000 -7.56923500 0.21570000
Si	5.85003100 -5.47737600 0.21489800
Si	9.04923800 -3.39818900 0.26421900
Si	8.83472400 0.46749400 0.28664200
Si	8.64006600 4.33418000 0.26550500
Si	5.23925200 6.06395800 0.21587600
Si	1.81887400 7.80464700 0.21502400
Si	-1.58149000 9.53581500 0.26371800
Si	4.23049300 4.07584000 -0.25207800
Si	1.00529000 1.97634900 -0.25369200
Si	4.43767900 0.23486000 -0.25689100
Si	1.20848700 -1.85908100 -0.25378700
Si	4.63714800 -3.60664100 -0.25281200
Si	-2.01560300 -3.96024200 -0.25051700
Si	1.41441400 -5.70144000 -0.25018300
Si	-2.21493500 -0.11726000 -0.24931200
Si	-5.44197600 -2.21212300 -0.24637200
Si	0.80467400 5.81881600 -0.25079300
Si	-2.42258800 3.72539800 -0.25026900
Si	-5.64520400 1.62558900 -0.24561000
Si	-2.63249700 7.56923700 -0.21564200
Si	-5.85003700 5.47738100 -0.21476800
Si	-9.04924300 3.39819800 -0.26405000
Si	-8.83472800 -0.46748500 -0.28661000
Si	-5.23925000 -6.06395600 -0.21599400
Si	-1.81886700 -7.80464700 -0.21509400
Si	-8.64006600 -4.33417200 -0.26560200
Si	1.58149900 -9.53581600 -0.26368300
Si	4.82229800 -7.41726600 -0.28975100
Si	8.07426400 -5.31585400 -0.26291400
Si	7.87205500 -1.50523200 -0.21890100
Si	7.66911300 2.32782900 -0.21803900
Si	7.46828000 6.13829100 -0.26145000
Si	4.01270900 7.88450800 -0.28984200
Si	0.56640400 9.64916800 -0.26557800
H	-2.41042700 10.74531400 0.01741600
H	1.26291600 10.93956700 -0.01971100
H	-5.62032600 8.64466300 0.02270100
H	-8.84295800 6.56402000 0.01387400
H	-10.51158600 3.28534600 -0.02002700
H	-10.29705000 -0.54514300 -0.02178000
H	-10.10626600 -4.37614000 -0.02193100
H	-8.10057600 -7.46075600 0.01177800
H	-4.67656600 -9.18930600 0.02234900
H	-1.26291500 -10.93956800 0.01965800
H	2.41042700 -10.74531400 -0.01735000
H	5.62032600 -8.64466000 -0.02253000
H	8.84295800 -6.56401600 -0.01362200
H	10.51158900 -3.28534100 0.02023600
H	10.29705000 0.54514600 0.02183100
H	10.10626500 4.37614200 0.02183200
H	8.10057600 7.46075900 -0.01194700
H	4.67656600 9.18930700 -0.02249200
