# Supplementary material for: The Different Story of π Bonds
Source: Molecules. 2021 Jun 22;26(13):3805. doi: 10.3390/molecules26133805 (PMC8270318; doi:10.3390/molecules26133805)
Supplement: Supplementary file 1 [file molecules-26-03805-s001.zip › Geometries/1_Trans-Bending/Si-Circumcoronene/M062X/opt.pov]

global_settings {
	ambient_light rgb <0.200000002980232, 0.200000002980232, 0.200000002980232>
	max_trace_level 15
}

background { color rgb <0,0,0> }

camera {
	perspective
	location <-9.88158233271736, -3.54466162427452, -37.7316757700021>
	angle 40
	up <0.521889643471582, 0.825581769663368, -0.214583181159674>
	right <-0.814813273366916, 0.556924122826074, 0.160980902468272> * 1.33333333333333
	direction <0.252409448282342, 0.0908309584553002, 0.963347916073884> }

light_source {
	<-59.4107694039378, 102.808630153061, -108.558127283683>
	color rgb <1, 1, 1>
	fade_distance 220.473757609217
	fade_power 0
	parallel
	point_at <59.4107694039378, -102.808630153061, 108.558127283683>
}

light_source {
	<126.042432680027, 19.5982874775862, 22.3429219231909>
	color rgb <0.300000011920929, 0.300000011920929, 0.300000011920929>
	fade_distance 220.473757609217
	fade_power 0
	parallel
	point_at <-126.042432680027, -19.5982874775862, -22.3429219231909>
}

#default {
	finish {ambient .8 diffuse 1 specular 1 roughness .005 metallic 0.5}
}

union {
cylinder {
	<3.354547, 2.913809, -0.243672>, 	<4.402285, 2.5541015, -0.031245>, 0.1
	pigment { rgbt <0.5, 0.600000023841858, 0.600000023841858, 0> }
}
cylinder {
	<4.402285, 2.5541015, -0.031245>, 	<5.450023, 2.194394, 0.181182>, 0.1
	pigment { rgbt <0.5, 0.600000023841858, 0.600000023841858, 0> }
}
cylinder {
	<3.354547, 2.913809, -0.243672>, 	<3.144999, 4.0012995, -0.028982>, 0.1
	pigment { rgbt <0.5, 0.600000023841858, 0.600000023841858, 0> }
}
cylinder {
	<3.144999, 4.0012995, -0.028982>, 	<2.935451, 5.08879, 0.185708>, 0.1
	pigment { rgbt <0.5, 0.600000023841858, 0.600000023841858, 0> }
}
cylinder {
	<3.354547, 2.913809, -0.243672>, 	<2.514175, 2.1835155, -0.018408>, 0.1
	pigment { rgbt <0.5, 0.600000023841858, 0.600000023841858, 0> }
}
cylinder {
	<2.514175, 2.1835155, -0.018408>, 	<1.673803, 1.453222, 0.206856>, 0.1
	pigment { rgbt <0.5, 0.600000023841858, 0.600000023841858, 0> }
}
cylinder {
	<7.130161, 3.645896, -0.235362>, 	<6.904392, 4.7232495, -0.0512465>, 0.1
	pigment { rgbt <0.5, 0.600000023841858, 0.600000023841858, 0> }
}
cylinder {
	<6.904392, 4.7232495, -0.0512465>, 	<6.678623, 5.800603, 0.132869>, 0.1
	pigment { rgbt <0.5, 0.600000023841858, 0.600000023841858, 0> }
}
cylinder {
	<7.130161, 3.645896, -0.235362>, 	<6.290092, 2.920145, -0.02709>, 0.1
	pigment { rgbt <0.5, 0.600000023841858, 0.600000023841858, 0> }
}
cylinder {
	<6.290092, 2.920145, -0.02709>, 	<5.450023, 2.194394, 0.181182>, 0.1
	pigment { rgbt <0.5, 0.600000023841858, 0.600000023841858, 0> }
}
cylinder {
	<7.130161, 3.645896, -0.235362>, 	<8.180215, 3.26838, -0.0264705>, 0.1
	pigment { rgbt <0.5, 0.600000023841858, 0.600000023841858, 0> }
}
cylinder {
	<8.180215, 3.26838, -0.0264705>, 	<9.230269, 2.890864, 0.182421>, 0.1
	pigment { rgbt <0.5, 0.600000023841858, 0.600000023841858, 0> }
}
cylinder {
	<0.845983, -4.363292, -0.234816>, 	<1.8929805, -4.7254535, -0.023043>, 0.1
	pigment { rgbt <0.5, 0.600000023841858, 0.600000023841858, 0> }
}
cylinder {
	<1.8929805, -4.7254535, -0.023043>, 	<2.939978, -5.087615, 0.18873>, 0.1
	pigment { rgbt <0.5, 0.600000023841858, 0.600000023841858, 0> }
}
cylinder {
	<0.845983, -4.363292, -0.234816>, 	<0.011002, -5.0908365, -0.020638>, 0.1
	pigment { rgbt <0.5, 0.600000023841858, 0.600000023841858, 0> }
}
cylinder {
	<0.011002, -5.0908365, -0.020638>, 	<-0.823979, -5.818381, 0.19354>, 0.1
	pigment { rgbt <0.5, 0.600000023841858, 0.600000023841858, 0> }
}
cylinder {
	<0.845983, -4.363292, -0.234816>, 	<0.6343775, -3.2696995, -0.011312>, 0.1
	pigment { rgbt <0.5, 0.600000023841858, 0.600000023841858, 0> }
}
cylinder {
	<0.6343775, -3.2696995, -0.011312>, 	<0.422772, -2.176107, 0.212192>, 0.1
	pigment { rgbt <0.5, 0.600000023841858, 0.600000023841858, 0> }
}
cylinder {
	<-6.721777, 4.350062, -0.233619>, 	<-7.543337, 3.6167065, -0.05283>, 0.1
	pigment { rgbt <0.5, 0.600000023841858, 0.600000023841858, 0> }
}
cylinder {
	<-7.543337, 3.6167065, -0.05283>, 	<-8.364897, 2.883351, 0.127959>, 0.1
	pigment { rgbt <0.5, 0.600000023841858, 0.600000023841858, 0> }
}
cylinder {
	<-6.721777, 4.350062, -0.233619>, 	<-6.921116, 5.449578, -0.0330015>, 0.1
	pigment { rgbt <0.5, 0.600000023841858, 0.600000023841858, 0> }
}
cylinder {
	<-6.921116, 5.449578, -0.0330015>, 	<-7.120455, 6.549094, 0.167616>, 0.1
	pigment { rgbt <0.5, 0.600000023841858, 0.600000023841858, 0> }
}
cylinder {
	<-6.721777, 4.350062, -0.233619>, 	<-5.674135, 3.9869035, -0.018995>, 0.1
	pigment { rgbt <0.5, 0.600000023841858, 0.600000023841858, 0> }
}
cylinder {
	<-5.674135, 3.9869035, -0.018995>, 	<-4.626493, 3.623745, 0.195629>, 0.1
	pigment { rgbt <0.5, 0.600000023841858, 0.600000023841858, 0> }
}
cylinder {
	<3.367644, -7.265324, -0.233496>, 	<2.5261385, -7.9757405, -0.0526625>, 0.1
	pigment { rgbt <0.5, 0.600000023841858, 0.600000023841858, 0> }
}
cylinder {
	<2.5261385, -7.9757405, -0.0526625>, 	<1.684633, -8.686157, 0.128171>, 0.1
	pigment { rgbt <0.5, 0.600000023841858, 0.600000023841858, 0> }
}
cylinder {
	<3.367644, -7.265324, -0.233496>, 	<4.4276335, -7.6154385, -0.027744>, 0.1
	pigment { rgbt <0.5, 0.600000023841858, 0.600000023841858, 0> }
}
cylinder {
	<4.4276335, -7.6154385, -0.027744>, 	<5.487623, -7.965553, 0.178008>, 0.1
	pigment { rgbt <0.5, 0.600000023841858, 0.600000023841858, 0> }
}
cylinder {
	<3.367644, -7.265324, -0.233496>, 	<3.153811, -6.1764695, -0.022383>, 0.1
	pigment { rgbt <0.5, 0.600000023841858, 0.600000023841858, 0> }
}
cylinder {
	<3.153811, -6.1764695, -0.022383>, 	<2.939978, -5.087615, 0.18873>, 0.1
	pigment { rgbt <0.5, 0.600000023841858, 0.600000023841858, 0> }
}
cylinder {
	<4.607838, 6.5483, -0.232854>, 	<5.6432305, 6.1744515, -0.0499925>, 0.1
	pigment { rgbt <0.5, 0.600000023841858, 0.600000023841858, 0> }
}
cylinder {
	<5.6432305, 6.1744515, -0.0499925>, 	<6.678623, 5.800603, 0.132869>, 0.1
	pigment { rgbt <0.5, 0.600000023841858, 0.600000023841858, 0> }
}
cylinder {
	<4.607838, 6.5483, -0.232854>, 	<4.381369, 7.6415225, -0.026794>, 0.1
	pigment { rgbt <0.5, 0.600000023841858, 0.600000023841858, 0> }
}
cylinder {
	<4.381369, 7.6415225, -0.026794>, 	<4.1549, 8.734745, 0.179266>, 0.1
	pigment { rgbt <0.5, 0.600000023841858, 0.600000023841858, 0> }
}
cylinder {
	<4.607838, 6.5483, -0.232854>, 	<3.7716445, 5.818545, -0.023573>, 0.1
	pigment { rgbt <0.5, 0.600000023841858, 0.600000023841858, 0> }
}
cylinder {
	<3.7716445, 5.818545, -0.023573>, 	<2.935451, 5.08879, 0.185708>, 0.1
	pigment { rgbt <0.5, 0.600000023841858, 0.600000023841858, 0> }
}
cylinder {
	<-0.407538, -7.997635, -0.232384>, 	<0.6385475, -8.341896, -0.0521065>, 0.1
	pigment { rgbt <0.5, 0.600000023841858, 0.600000023841858, 0> }
}
cylinder {
	<0.6385475, -8.341896, -0.0521065>, 	<1.684633, -8.686157, 0.128171>, 0.1
	pigment { rgbt <0.5, 0.600000023841858, 0.600000023841858, 0> }
}
cylinder {
	<-0.407538, -7.997635, -0.232384>, 	<-1.260406, -8.719408, -0.030363>, 0.1
	pigment { rgbt <0.5, 0.600000023841858, 0.600000023841858, 0> }
}
cylinder {
	<-1.260406, -8.719408, -0.030363>, 	<-2.113274, -9.441181, 0.171658>, 0.1
	pigment { rgbt <0.5, 0.600000023841858, 0.600000023841858, 0> }
}
cylinder {
	<-0.407538, -7.997635, -0.232384>, 	<-0.6157585, -6.908008, -0.019422>, 0.1
	pigment { rgbt <0.5, 0.600000023841858, 0.600000023841858, 0> }
}
cylinder {
	<-0.6157585, -6.908008, -0.019422>, 	<-0.823979, -5.818381, 0.19354>, 0.1
	pigment { rgbt <0.5, 0.600000023841858, 0.600000023841858, 0> }
}
cylinder {
	<-7.974967, 0.714969, -0.228879>, 	<-8.169932, 1.79916, -0.05046>, 0.1
	pigment { rgbt <0.5, 0.600000023841858, 0.600000023841858, 0> }
}
cylinder {
	<-8.169932, 1.79916, -0.05046>, 	<-8.364897, 2.883351, 0.127959>, 0.1
	pigment { rgbt <0.5, 0.600000023841858, 0.600000023841858, 0> }
}
cylinder {
	<-7.974967, 0.714969, -0.228879>, 	<-8.809915, -0.0278085, -0.028846>, 0.1
	pigment { rgbt <0.5, 0.600000023841858, 0.600000023841858, 0> }
}
cylinder {
	<-8.809915, -0.0278085, -0.028846>, 	<-9.644863, -0.770586, 0.171187>, 0.1
	pigment { rgbt <0.5, 0.600000023841858, 0.600000023841858, 0> }
}
cylinder {
	<-7.974967, 0.714969, -0.228879>, 	<-6.9256235, 0.3565845, -0.0144355>, 0.1
	pigment { rgbt <0.5, 0.600000023841858, 0.600000023841858, 0> }
}
cylinder {
	<-6.9256235, 0.3565845, -0.0144355>, 	<-5.87628, -0.0018, 0.200008>, 0.1
	pigment { rgbt <0.5, 0.600000023841858, 0.600000023841858, 0> }
}
cylinder {
	<-4.201606, 1.448535, -0.226703>, 	<-4.4140495, 2.53614, -0.015537>, 0.1
	pigment { rgbt <0.5, 0.600000023841858, 0.600000023841858, 0> }
}
cylinder {
	<-4.4140495, 2.53614, -0.015537>, 	<-4.626493, 3.623745, 0.195629>, 0.1
	pigment { rgbt <0.5, 0.600000023841858, 0.600000023841858, 0> }
}
cylinder {
	<-4.201606, 1.448535, -0.226703>, 	<-5.038943, 0.7233675, -0.0133475>, 0.1
	pigment { rgbt <0.5, 0.600000023841858, 0.600000023841858, 0> }
}
cylinder {
	<-5.038943, 0.7233675, -0.0133475>, 	<-5.87628, -0.0018, 0.200008>, 0.1
	pigment { rgbt <0.5, 0.600000023841858, 0.600000023841858, 0> }
}
cylinder {
	<-4.201606, 1.448535, -0.226703>, 	<-3.1484665, 1.085835, -0.00400449999999999>, 0.1
	pigment { rgbt <0.5, 0.600000023841858, 0.600000023841858, 0> }
}
cylinder {
	<-3.1484665, 1.085835, -0.00400449999999999>, 	<-2.095327, 0.723135, 0.218694>, 0.1
	pigment { rgbt <0.5, 0.600000023841858, 0.600000023841858, 0> }
}
cylinder {
	<2.095326, -0.723136, -0.218792>, 	<1.8845645, 0.365043, -0.00596799999999999>, 0.1
	pigment { rgbt <0.5, 0.600000023841858, 0.600000023841858, 0> }
}
cylinder {
	<1.8845645, 0.365043, -0.00596799999999999>, 	<1.673803, 1.453222, 0.206856>, 0.1
	pigment { rgbt <0.5, 0.600000023841858, 0.600000023841858, 0> }
}
cylinder {
	<2.095326, -0.723136, -0.218792>, 	<1.259049, -1.4496215, -0.0033>, 0.1
	pigment { rgbt <0.5, 0.600000023841858, 0.600000023841858, 0> }
}
cylinder {
	<1.259049, -1.4496215, -0.0033>, 	<0.422772, -2.176107, 0.212192>, 0.1
	pigment { rgbt <0.5, 0.600000023841858, 0.600000023841858, 0> }
}
cylinder {
	<2.095326, -0.723136, -0.218792>, 	<3.148463, -1.0858335, 0.00392450000000001>, 0.1
	pigment { rgbt <0.5, 0.600000023841858, 0.600000023841858, 0> }
}
cylinder {
	<3.148463, -1.0858335, 0.00392450000000001>, 	<4.2016, -1.448531, 0.226641>, 0.1
	pigment { rgbt <0.5, 0.600000023841858, 0.600000023841858, 0> }
}
cylinder {
	<-0.422776, 2.176113, -0.212278>, 	<0.6255135, 1.8146675, -0.00271099999999999>, 0.1
	pigment { rgbt <0.5, 0.600000023841858, 0.600000023841858, 0> }
}
cylinder {
	<0.6255135, 1.8146675, -0.00271099999999999>, 	<1.673803, 1.453222, 0.206856>, 0.1
	pigment { rgbt <0.5, 0.600000023841858, 0.600000023841858, 0> }
}
cylinder {
	<-0.422776, 2.176113, -0.212278>, 	<-1.2590515, 1.449624, 0.003208>, 0.1
	pigment { rgbt <0.5, 0.600000023841858, 0.600000023841858, 0> }
}
cylinder {
	<-1.2590515, 1.449624, 0.003208>, 	<-2.095327, 0.723135, 0.218694>, 0.1
	pigment { rgbt <0.5, 0.600000023841858, 0.600000023841858, 0> }
}
cylinder {
	<-0.422776, 2.176113, -0.212278>, 	<-0.6343775, 3.2697015, 0.011246>, 0.1
	pigment { rgbt <0.5, 0.600000023841858, 0.600000023841858, 0> }
}
cylinder {
	<-0.6343775, 3.2697015, 0.011246>, 	<-0.845979, 4.36329, 0.23477>, 0.1
	pigment { rgbt <0.5, 0.600000023841858, 0.600000023841858, 0> }
}
cylinder {
	<-1.673806, -1.453223, -0.206959>, 	<-0.625517, -1.814665, 0.00261649999999999>, 0.1
	pigment { rgbt <0.5, 0.600000023841858, 0.600000023841858, 0> }
}
cylinder {
	<-0.625517, -1.814665, 0.00261649999999999>, 	<0.422772, -2.176107, 0.212192>, 0.1
	pigment { rgbt <0.5, 0.600000023841858, 0.600000023841858, 0> }
}
cylinder {
	<-1.673806, -1.453223, -0.206959>, 	<-1.8845665, -0.365044, 0.0058675>, 0.1
	pigment { rgbt <0.5, 0.600000023841858, 0.600000023841858, 0> }
}
cylinder {
	<-1.8845665, -0.365044, 0.0058675>, 	<-2.095327, 0.723135, 0.218694>, 0.1
	pigment { rgbt <0.5, 0.600000023841858, 0.600000023841858, 0> }
}
cylinder {
	<-1.673806, -1.453223, -0.206959>, 	<-2.5141765, -2.1835155, 0.018316>, 0.1
	pigment { rgbt <0.5, 0.600000023841858, 0.600000023841858, 0> }
}
cylinder {
	<-2.5141765, -2.1835155, 0.018316>, 	<-3.354547, -2.913808, 0.243591>, 0.1
	pigment { rgbt <0.5, 0.600000023841858, 0.600000023841858, 0> }
}
cylinder {
	<5.876283, 0.001797, -0.200055>, 	<5.663153, 1.0980955, -0.0094365>, 0.1
	pigment { rgbt <0.5, 0.600000023841858, 0.600000023841858, 0> }
}
cylinder {
	<5.663153, 1.0980955, -0.0094365>, 	<5.450023, 2.194394, 0.181182>, 0.1
	pigment { rgbt <0.5, 0.600000023841858, 0.600000023841858, 0> }
}
cylinder {
	<5.876283, 0.001797, -0.200055>, 	<5.0389415, -0.723367, 0.013293>, 0.1
	pigment { rgbt <0.5, 0.600000023841858, 0.600000023841858, 0> }
}
cylinder {
	<5.0389415, -0.723367, 0.013293>, 	<4.2016, -1.448531, 0.226641>, 0.1
	pigment { rgbt <0.5, 0.600000023841858, 0.600000023841858, 0> }
}
cylinder {
	<5.876283, 0.001797, -0.200055>, 	<6.925623, -0.356584, 0.014414>, 0.1
	pigment { rgbt <0.5, 0.600000023841858, 0.600000023841858, 0> }
}
cylinder {
	<6.925623, -0.356584, 0.014414>, 	<7.974963, -0.714965, 0.228883>, 0.1
	pigment { rgbt <0.5, 0.600000023841858, 0.600000023841858, 0> }
}
cylinder {
	<4.6265, -3.62375, -0.195633>, 	<3.783239, -4.3556825, -0.0034515>, 0.1
	pigment { rgbt <0.5, 0.600000023841858, 0.600000023841858, 0> }
}
cylinder {
	<3.783239, -4.3556825, -0.0034515>, 	<2.939978, -5.087615, 0.18873>, 0.1
	pigment { rgbt <0.5, 0.600000023841858, 0.600000023841858, 0> }
}
cylinder {
	<4.6265, -3.62375, -0.195633>, 	<4.41405, -2.5361405, 0.015504>, 0.1
	pigment { rgbt <0.5, 0.600000023841858, 0.600000023841858, 0> }
}
cylinder {
	<4.41405, -2.5361405, 0.015504>, 	<4.2016, -1.448531, 0.226641>, 0.1
	pigment { rgbt <0.5, 0.600000023841858, 0.600000023841858, 0> }
}
cylinder {
	<4.6265, -3.62375, -0.195633>, 	<5.674138, -3.9869015, 0.019025>, 0.1
	pigment { rgbt <0.5, 0.600000023841858, 0.600000023841858, 0> }
}
cylinder {
	<5.674138, -3.9869015, 0.019025>, 	<6.721776, -4.350053, 0.233683>, 0.1
	pigment { rgbt <0.5, 0.600000023841858, 0.600000023841858, 0> }
}
cylinder {
	<0.823981, 5.818387, -0.193573>, 	<1.879716, 5.4535885, -0.00393249999999999>, 0.1
	pigment { rgbt <0.5, 0.600000023841858, 0.600000023841858, 0> }
}
cylinder {
	<1.879716, 5.4535885, -0.00393249999999999>, 	<2.935451, 5.08879, 0.185708>, 0.1
	pigment { rgbt <0.5, 0.600000023841858, 0.600000023841858, 0> }
}
cylinder {
	<0.823981, 5.818387, -0.193573>, 	<0.6157605, 6.908008, 0.01942>, 0.1
	pigment { rgbt <0.5, 0.600000023841858, 0.600000023841858, 0> }
}
cylinder {
	<0.6157605, 6.908008, 0.01942>, 	<0.40754, 7.997629, 0.232413>, 0.1
	pigment { rgbt <0.5, 0.600000023841858, 0.600000023841858, 0> }
}
cylinder {
	<0.823981, 5.818387, -0.193573>, 	<-0.010999, 5.0908385, 0.0205985>, 0.1
	pigment { rgbt <0.5, 0.600000023841858, 0.600000023841858, 0> }
}
cylinder {
	<-0.010999, 5.0908385, 0.0205985>, 	<-0.845979, 4.36329, 0.23477>, 0.1
	pigment { rgbt <0.5, 0.600000023841858, 0.600000023841858, 0> }
}
cylinder {
	<-2.939981, 5.087622, -0.188729>, 	<-3.783237, 4.3556835, 0.00344999999999999>, 0.1
	pigment { rgbt <0.5, 0.600000023841858, 0.600000023841858, 0> }
}
cylinder {
	<-3.783237, 4.3556835, 0.00344999999999999>, 	<-4.626493, 3.623745, 0.195629>, 0.1
	pigment { rgbt <0.5, 0.600000023841858, 0.600000023841858, 0> }
}
cylinder {
	<-2.939981, 5.087622, -0.188729>, 	<-3.1538105, 6.17647, 0.02242>, 0.1
	pigment { rgbt <0.5, 0.600000023841858, 0.600000023841858, 0> }
}
cylinder {
	<-3.1538105, 6.17647, 0.02242>, 	<-3.36764, 7.265318, 0.233569>, 0.1
	pigment { rgbt <0.5, 0.600000023841858, 0.600000023841858, 0> }
}
cylinder {
	<-2.939981, 5.087622, -0.188729>, 	<-1.89298, 4.725456, 0.0230205>, 0.1
	pigment { rgbt <0.5, 0.600000023841858, 0.600000023841858, 0> }
}
cylinder {
	<-1.89298, 4.725456, 0.0230205>, 	<-0.845979, 4.36329, 0.23477>, 0.1
	pigment { rgbt <0.5, 0.600000023841858, 0.600000023841858, 0> }
}
cylinder {
	<-2.935449, -5.088795, -0.185759>, 	<-1.879714, -5.453588, 0.00389049999999999>, 0.1
	pigment { rgbt <0.5, 0.600000023841858, 0.600000023841858, 0> }
}
cylinder {
	<-1.879714, -5.453588, 0.00389049999999999>, 	<-0.823979, -5.818381, 0.19354>, 0.1
	pigment { rgbt <0.5, 0.600000023841858, 0.600000023841858, 0> }
}
cylinder {
	<-2.935449, -5.088795, -0.185759>, 	<-3.7716425, -5.818546, 0.0235385>, 0.1
	pigment { rgbt <0.5, 0.600000023841858, 0.600000023841858, 0> }
}
cylinder {
	<-3.7716425, -5.818546, 0.0235385>, 	<-4.607836, -6.548297, 0.232836>, 0.1
	pigment { rgbt <0.5, 0.600000023841858, 0.600000023841858, 0> }
}
cylinder {
	<-2.935449, -5.088795, -0.185759>, 	<-3.144998, -4.0013015, 0.028916>, 0.1
	pigment { rgbt <0.5, 0.600000023841858, 0.600000023841858, 0> }
}
cylinder {
	<-3.144998, -4.0013015, 0.028916>, 	<-3.354547, -2.913808, 0.243591>, 0.1
	pigment { rgbt <0.5, 0.600000023841858, 0.600000023841858, 0> }
}
cylinder {
	<-9.230275, -2.890865, -0.182424>, 	<-9.82637584550364, -3.42837903700903, -0.0603662794475123>, 0.1
	pigment { rgbt <0.5, 0.600000023841858, 0.600000023841858, 0> }
}
cylinder {
	<-9.82637584550364, -3.42837903700903, -0.0603662794475123>, 	<-10.319686, -3.873205, 0.040644>, 0.1
	pigment { rgbt <0.75, 0.75, 0.75, 0> }
}
cylinder {
	<-9.230275, -2.890865, -0.182424>, 	<-9.437569, -1.8307255, -0.0056185>, 0.1
	pigment { rgbt <0.5, 0.600000023841858, 0.600000023841858, 0> }
}
cylinder {
	<-9.437569, -1.8307255, -0.0056185>, 	<-9.644863, -0.770586, 0.171187>, 0.1
	pigment { rgbt <0.5, 0.600000023841858, 0.600000023841858, 0> }
}
cylinder {
	<-9.230275, -2.890865, -0.182424>, 	<-8.1802175, -3.26838, 0.0264525>, 0.1
	pigment { rgbt <0.5, 0.600000023841858, 0.600000023841858, 0> }
}
cylinder {
	<-8.1802175, -3.26838, 0.0264525>, 	<-7.13016, -3.645895, 0.235329>, 0.1
	pigment { rgbt <0.5, 0.600000023841858, 0.600000023841858, 0> }
}
cylinder {
	<-5.450027, -2.194395, -0.181245>, 	<-5.6631535, -1.0980975, 0.0093815>, 0.1
	pigment { rgbt <0.5, 0.600000023841858, 0.600000023841858, 0> }
}
cylinder {
	<-5.6631535, -1.0980975, 0.0093815>, 	<-5.87628, -0.0018, 0.200008>, 0.1
	pigment { rgbt <0.5, 0.600000023841858, 0.600000023841858, 0> }
}
cylinder {
	<-5.450027, -2.194395, -0.181245>, 	<-6.2900935, -2.920145, 0.027042>, 0.1
	pigment { rgbt <0.5, 0.600000023841858, 0.600000023841858, 0> }
}
cylinder {
	<-6.2900935, -2.920145, 0.027042>, 	<-7.13016, -3.645895, 0.235329>, 0.1
	pigment { rgbt <0.5, 0.600000023841858, 0.600000023841858, 0> }
}
cylinder {
	<-5.450027, -2.194395, -0.181245>, 	<-4.402287, -2.5541015, 0.031173>, 0.1
	pigment { rgbt <0.5, 0.600000023841858, 0.600000023841858, 0> }
}
cylinder {
	<-4.402287, -2.5541015, 0.031173>, 	<-3.354547, -2.913808, 0.243591>, 0.1
	pigment { rgbt <0.5, 0.600000023841858, 0.600000023841858, 0> }
}
cylinder {
	<-4.154899, -8.73475, -0.179242>, 	<-4.76979700945398, -9.24945256510679, -0.0520122692582022>, 0.1
	pigment { rgbt <0.5, 0.600000023841858, 0.600000023841858, 0> }
}
cylinder {
	<-4.76979700945398, -9.24945256510679, -0.0520122692582022>, 	<-5.278667, -9.675404, 0.053279>, 0.1
	pigment { rgbt <0.75, 0.75, 0.75, 0> }
}
cylinder {
	<-4.154899, -8.73475, -0.179242>, 	<-3.1340865, -9.0879655, -0.003792>, 0.1
	pigment { rgbt <0.5, 0.600000023841858, 0.600000023841858, 0> }
}
cylinder {
	<-3.1340865, -9.0879655, -0.003792>, 	<-2.113274, -9.441181, 0.171658>, 0.1
	pigment { rgbt <0.5, 0.600000023841858, 0.600000023841858, 0> }
}
cylinder {
	<-4.154899, -8.73475, -0.179242>, 	<-4.3813675, -7.6415235, 0.026797>, 0.1
	pigment { rgbt <0.5, 0.600000023841858, 0.600000023841858, 0> }
}
cylinder {
	<-4.3813675, -7.6415235, 0.026797>, 	<-4.607836, -6.548297, 0.232836>, 0.1
	pigment { rgbt <0.5, 0.600000023841858, 0.600000023841858, 0> }
}
cylinder {
	<-5.48763, 7.965559, -0.17786>, 	<-5.627367794559, 8.75495223596538, -0.0493343878683995>, 0.1
	pigment { rgbt <0.5, 0.600000023841858, 0.600000023841858, 0> }
}
cylinder {
	<-5.627367794559, 8.75495223596538, -0.0493343878683995>, 	<-5.74301, 9.408227, 0.057029>, 0.1
	pigment { rgbt <0.75, 0.75, 0.75, 0> }
}
cylinder {
	<-5.48763, 7.965559, -0.17786>, 	<-6.3040425, 7.2573265, -0.005122>, 0.1
	pigment { rgbt <0.5, 0.600000023841858, 0.600000023841858, 0> }
}
cylinder {
	<-6.3040425, 7.2573265, -0.005122>, 	<-7.120455, 6.549094, 0.167616>, 0.1
	pigment { rgbt <0.5, 0.600000023841858, 0.600000023841858, 0> }
}
cylinder {
	<-5.48763, 7.965559, -0.17786>, 	<-4.427635, 7.6154385, 0.0278545>, 0.1
	pigment { rgbt <0.5, 0.600000023841858, 0.600000023841858, 0> }
}
cylinder {
	<-4.427635, 7.6154385, 0.0278545>, 	<-3.36764, 7.265318, 0.233569>, 0.1
	pigment { rgbt <0.5, 0.600000023841858, 0.600000023841858, 0> }
}
cylinder {
	<2.113273, 9.441184, -0.1716>, 	<1.94782880542554, 10.2250253912422, -0.0396840268256906>, 0.1
	pigment { rgbt <0.5, 0.600000023841858, 0.600000023841858, 0> }
}
cylinder {
	<1.94782880542554, 10.2250253912422, -0.0396840268256906>, 	<1.810913, 10.873705, 0.069485>, 0.1
	pigment { rgbt <0.75, 0.75, 0.75, 0> }
}
cylinder {
	<2.113273, 9.441184, -0.1716>, 	<3.1340865, 9.0879645, 0.003833>, 0.1
	pigment { rgbt <0.5, 0.600000023841858, 0.600000023841858, 0> }
}
cylinder {
	<3.1340865, 9.0879645, 0.003833>, 	<4.1549, 8.734745, 0.179266>, 0.1
	pigment { rgbt <0.5, 0.600000023841858, 0.600000023841858, 0> }
}
cylinder {
	<2.113273, 9.441184, -0.1716>, 	<1.2604065, 8.7194065, 0.0304065>, 0.1
	pigment { rgbt <0.5, 0.600000023841858, 0.600000023841858, 0> }
}
cylinder {
	<1.2604065, 8.7194065, 0.0304065>, 	<0.40754, 7.997629, 0.232413>, 0.1
	pigment { rgbt <0.5, 0.600000023841858, 0.600000023841858, 0> }
}
cylinder {
	<9.644865, 0.770583, -0.171174>, 	<10.3967595680089, 0.495686582238919, -0.0360209218528897>, 0.1
	pigment { rgbt <0.5, 0.600000023841858, 0.600000023841858, 0> }
}
cylinder {
	<10.3967595680089, 0.495686582238919, -0.0360209218528897>, 	<11.019001, 0.268192, 0.075827>, 0.1
	pigment { rgbt <0.75, 0.75, 0.75, 0> }
}
cylinder {
	<9.644865, 0.770583, -0.171174>, 	<9.437567, 1.8307235, 0.0056235>, 0.1
	pigment { rgbt <0.5, 0.600000023841858, 0.600000023841858, 0> }
}
cylinder {
	<9.437567, 1.8307235, 0.0056235>, 	<9.230269, 2.890864, 0.182421>, 0.1
	pigment { rgbt <0.5, 0.600000023841858, 0.600000023841858, 0> }
}
cylinder {
	<9.644865, 0.770583, -0.171174>, 	<8.809914, 0.027809, 0.0288545>, 0.1
	pigment { rgbt <0.5, 0.600000023841858, 0.600000023841858, 0> }
}
cylinder {
	<8.809914, 0.027809, 0.0288545>, 	<7.974963, -0.714965, 0.228883>, 0.1
	pigment { rgbt <0.5, 0.600000023841858, 0.600000023841858, 0> }
}
cylinder {
	<7.120457, -6.549099, -0.167475>, 	<7.88159752738484, -6.7978052576498, -0.0337823157319314>, 0.1
	pigment { rgbt <0.5, 0.600000023841858, 0.600000023841858, 0> }
}
cylinder {
	<7.88159752738484, -6.7978052576498, -0.0337823157319314>, 	<8.511479, -7.003622, 0.076855>, 0.1
	pigment { rgbt <0.75, 0.75, 0.75, 0> }
}
cylinder {
	<7.120457, -6.549099, -0.167475>, 	<6.30404, -7.257326, 0.00526649999999999>, 0.1
	pigment { rgbt <0.5, 0.600000023841858, 0.600000023841858, 0> }
}
cylinder {
	<6.30404, -7.257326, 0.00526649999999999>, 	<5.487623, -7.965553, 0.178008>, 0.1
	pigment { rgbt <0.5, 0.600000023841858, 0.600000023841858, 0> }
}
cylinder {
	<7.120457, -6.549099, -0.167475>, 	<6.9211165, -5.449576, 0.033104>, 0.1
	pigment { rgbt <0.5, 0.600000023841858, 0.600000023841858, 0> }
}
cylinder {
	<6.9211165, -5.449576, 0.033104>, 	<6.721776, -4.350053, 0.233683>, 0.1
	pigment { rgbt <0.5, 0.600000023841858, 0.600000023841858, 0> }
}
cylinder {
	<-9.744994, 3.359918, -0.140791>, 	<-9.12001850049245, 3.14410512679339, -0.0190878403723397>, 0.1
	pigment { rgbt <0.75, 0.75, 0.75, 0> }
}
cylinder {
	<-9.12001850049245, 3.14410512679339, -0.0190878403723397>, 	<-8.364897, 2.883351, 0.127959>, 0.1
	pigment { rgbt <0.5, 0.600000023841858, 0.600000023841858, 0> }
}
cylinder {
	<1.962968, -10.120704, -0.134422>, 	<1.8369232704271, -9.47106565529086, -0.0155060761214466>, 0.1
	pigment { rgbt <0.75, 0.75, 0.75, 0> }
}
cylinder {
	<1.8369232704271, -9.47106565529086, -0.0155060761214466>, 	<1.684633, -8.686157, 0.128171>, 0.1
	pigment { rgbt <0.5, 0.600000023841858, 0.600000023841858, 0> }
}
cylinder {
	<-6.678622, -5.800603, -0.132891>, 	<-7.28254763212007, -6.32575087062152, 0.00641386830061183>, 0.1
	pigment { rgbt <0.5, 0.600000023841858, 0.600000023841858, 0> }
}
cylinder {
	<-7.28254763212007, -6.32575087062152, 0.00641386830061183>, 	<-7.782393, -6.760395, 0.121711>, 0.1
	pigment { rgbt <0.75, 0.75, 0.75, 0> }
}
cylinder {
	<-6.678622, -5.800603, -0.132891>, 	<-5.643229, -6.17445, 0.0499725>, 0.1
	pigment { rgbt <0.5, 0.600000023841858, 0.600000023841858, 0> }
}
cylinder {
	<-5.643229, -6.17445, 0.0499725>, 	<-4.607836, -6.548297, 0.232836>, 0.1
	pigment { rgbt <0.5, 0.600000023841858, 0.600000023841858, 0> }
}
cylinder {
	<-6.678622, -5.800603, -0.132891>, 	<-6.904391, -4.723249, 0.051219>, 0.1
	pigment { rgbt <0.5, 0.600000023841858, 0.600000023841858, 0> }
}
cylinder {
	<-6.904391, -4.723249, 0.051219>, 	<-7.13016, -3.645895, 0.235329>, 0.1
	pigment { rgbt <0.5, 0.600000023841858, 0.600000023841858, 0> }
}
cylinder {
	<-1.684637, 8.686161, -0.128095>, 	<-1.83692398450758, 9.47106526246821, 0.0156105249219183>, 0.1
	pigment { rgbt <0.5, 0.600000023841858, 0.600000023841858, 0> }
}
cylinder {
	<-1.83692398450758, 9.47106526246821, 0.0156105249219183>, 	<-1.962966, 10.1207, 0.13455>, 0.1
	pigment { rgbt <0.75, 0.75, 0.75, 0> }
}
cylinder {
	<-1.684637, 8.686161, -0.128095>, 	<-0.6385485, 8.341895, 0.052159>, 0.1
	pigment { rgbt <0.5, 0.600000023841858, 0.600000023841858, 0> }
}
cylinder {
	<-0.6385485, 8.341895, 0.052159>, 	<0.40754, 7.997629, 0.232413>, 0.1
	pigment { rgbt <0.5, 0.600000023841858, 0.600000023841858, 0> }
}
cylinder {
	<-1.684637, 8.686161, -0.128095>, 	<-2.5261385, 7.9757395, 0.052737>, 0.1
	pigment { rgbt <0.5, 0.600000023841858, 0.600000023841858, 0> }
}
cylinder {
	<-2.5261385, 7.9757395, 0.052737>, 	<-3.36764, 7.265318, 0.233569>, 0.1
	pigment { rgbt <0.5, 0.600000023841858, 0.600000023841858, 0> }
}
cylinder {
	<8.364906, -2.883355, -0.127898>, 	<9.12002471960805, -3.14410582830357, 0.0191718119262251>, 0.1
	pigment { rgbt <0.5, 0.600000023841858, 0.600000023841858, 0> }
}
cylinder {
	<9.12002471960805, -3.14410582830357, 0.0191718119262251>, 	<9.744998, -3.359916, 0.140894>, 0.1
	pigment { rgbt <0.75, 0.75, 0.75, 0> }
}
cylinder {
	<8.364906, -2.883355, -0.127898>, 	<8.1699345, -1.79916, 0.0504925>, 0.1
	pigment { rgbt <0.5, 0.600000023841858, 0.600000023841858, 0> }
}
cylinder {
	<8.1699345, -1.79916, 0.0504925>, 	<7.974963, -0.714965, 0.228883>, 0.1
	pigment { rgbt <0.5, 0.600000023841858, 0.600000023841858, 0> }
}
cylinder {
	<8.364906, -2.883355, -0.127898>, 	<7.543341, -3.616704, 0.0528925>, 0.1
	pigment { rgbt <0.5, 0.600000023841858, 0.600000023841858, 0> }
}
cylinder {
	<7.543341, -3.616704, 0.0528925>, 	<6.721776, -4.350053, 0.233683>, 0.1
	pigment { rgbt <0.5, 0.600000023841858, 0.600000023841858, 0> }
}
cylinder {
	<7.782399, 6.760396, -0.121706>, 	<7.28255137718864, 6.32575142588262, -0.00642109746796257>, 0.1
	pigment { rgbt <0.75, 0.75, 0.75, 0> }
}
cylinder {
	<7.28255137718864, 6.32575142588262, -0.00642109746796257>, 	<6.678623, 5.800603, 0.132869>, 0.1
	pigment { rgbt <0.5, 0.600000023841858, 0.600000023841858, 0> }
}
cylinder {
	<-8.511485, 7.003622, -0.076657>, 	<-7.88159992046477, 6.79780299866215, 0.0339545022920491>, 0.1
	pigment { rgbt <0.75, 0.75, 0.75, 0> }
}
cylinder {
	<-7.88159992046477, 6.79780299866215, 0.0339545022920491>, 	<-7.120455, 6.549094, 0.167616>, 0.1
	pigment { rgbt <0.5, 0.600000023841858, 0.600000023841858, 0> }
}
cylinder {
	<-11.019002, -0.268191, -0.075785>, 	<-10.3967592398838, -0.495687382439157, 0.0360497845097255>, 0.1
	pigment { rgbt <0.75, 0.75, 0.75, 0> }
}
cylinder {
	<-10.3967592398838, -0.495687382439157, 0.0360497845097255>, 	<-9.644863, -0.770586, 0.171187>, 0.1
	pigment { rgbt <0.5, 0.600000023841858, 0.600000023841858, 0> }
}
cylinder {
	<-1.81091, -10.873706, -0.069391>, 	<-1.94782760545473, -10.2250246333227, 0.0397617161872975>, 0.1
	pigment { rgbt <0.75, 0.75, 0.75, 0> }
}
cylinder {
	<-1.94782760545473, -10.2250246333227, 0.0397617161872975>, 	<-2.113274, -9.441181, 0.171658>, 0.1
	pigment { rgbt <0.5, 0.600000023841858, 0.600000023841858, 0> }
}
cylinder {
	<5.743009, -9.408229, -0.056826>, 	<5.62736407675945, -8.75495060854163, 0.0495124833321799>, 0.1
	pigment { rgbt <0.75, 0.75, 0.75, 0> }
}
cylinder {
	<5.62736407675945, -8.75495060854163, 0.0495124833321799>, 	<5.487623, -7.965553, 0.178008>, 0.1
	pigment { rgbt <0.5, 0.600000023841858, 0.600000023841858, 0> }
}
cylinder {
	<5.27867, 9.675402, -0.053227>, 	<4.76979913849367, 9.24944923566926, 0.0520515829877926>, 0.1
	pigment { rgbt <0.75, 0.75, 0.75, 0> }
}
cylinder {
	<4.76979913849367, 9.24944923566926, 0.0520515829877926>, 	<4.1549, 8.734745, 0.179266>, 0.1
	pigment { rgbt <0.5, 0.600000023841858, 0.600000023841858, 0> }
}
cylinder {
	<10.319684, 3.873201, -0.040637>, 	<9.82637205335512, 3.42837641273868, 0.0603687472998932>, 0.1
	pigment { rgbt <0.75, 0.75, 0.75, 0> }
}
cylinder {
	<9.82637205335512, 3.42837641273868, 0.0603687472998932>, 	<9.230269, 2.890864, 0.182421>, 0.1
	pigment { rgbt <0.5, 0.600000023841858, 0.600000023841858, 0> }
}
sphere {
	<-5.87628, -0.0018, 0.200008>, 0.294
	pigment { rgbt <0.5, 0.600000023841858, 0.600000023841858,0> }
}
sphere {
	<-3.354547, -2.913808, 0.243591>, 0.294
	pigment { rgbt <0.5, 0.600000023841858, 0.600000023841858,0> }
}
sphere {
	<-2.095327, 0.723135, 0.218694>, 0.294
	pigment { rgbt <0.5, 0.600000023841858, 0.600000023841858,0> }
}
sphere {
	<-0.845979, 4.36329, 0.23477>, 0.294
	pigment { rgbt <0.5, 0.600000023841858, 0.600000023841858,0> }
}
sphere {
	<-4.626493, 3.623745, 0.195629>, 0.294
	pigment { rgbt <0.5, 0.600000023841858, 0.600000023841858,0> }
}
sphere {
	<1.673803, 1.453222, 0.206856>, 0.294
	pigment { rgbt <0.5, 0.600000023841858, 0.600000023841858,0> }
}
sphere {
	<2.935451, 5.08879, 0.185708>, 0.294
	pigment { rgbt <0.5, 0.600000023841858, 0.600000023841858,0> }
}
sphere {
	<4.2016, -1.448531, 0.226641>, 0.294
	pigment { rgbt <0.5, 0.600000023841858, 0.600000023841858,0> }
}
sphere {
	<5.450023, 2.194394, 0.181182>, 0.294
	pigment { rgbt <0.5, 0.600000023841858, 0.600000023841858,0> }
}
sphere {
	<0.422772, -2.176107, 0.212192>, 0.294
	pigment { rgbt <0.5, 0.600000023841858, 0.600000023841858,0> }
}
sphere {
	<-0.823979, -5.818381, 0.19354>, 0.294
	pigment { rgbt <0.5, 0.600000023841858, 0.600000023841858,0> }
}
sphere {
	<2.939978, -5.087615, 0.18873>, 0.294
	pigment { rgbt <0.5, 0.600000023841858, 0.600000023841858,0> }
}
sphere {
	<1.684633, -8.686157, 0.128171>, 0.294
	pigment { rgbt <0.5, 0.600000023841858, 0.600000023841858,0> }
}
sphere {
	<5.487623, -7.965553, 0.178008>, 0.294
	pigment { rgbt <0.5, 0.600000023841858, 0.600000023841858,0> }
}
sphere {
	<6.721776, -4.350053, 0.233683>, 0.294
	pigment { rgbt <0.5, 0.600000023841858, 0.600000023841858,0> }
}
sphere {
	<7.974963, -0.714965, 0.228883>, 0.294
	pigment { rgbt <0.5, 0.600000023841858, 0.600000023841858,0> }
}
sphere {
	<6.678623, 5.800603, 0.132869>, 0.294
	pigment { rgbt <0.5, 0.600000023841858, 0.600000023841858,0> }
}
sphere {
	<9.230269, 2.890864, 0.182421>, 0.294
	pigment { rgbt <0.5, 0.600000023841858, 0.600000023841858,0> }
}
sphere {
	<4.1549, 8.734745, 0.179266>, 0.294
	pigment { rgbt <0.5, 0.600000023841858, 0.600000023841858,0> }
}
sphere {
	<0.40754, 7.997629, 0.232413>, 0.294
	pigment { rgbt <0.5, 0.600000023841858, 0.600000023841858,0> }
}
sphere {
	<-3.36764, 7.265318, 0.233569>, 0.294
	pigment { rgbt <0.5, 0.600000023841858, 0.600000023841858,0> }
}
sphere {
	<-7.120455, 6.549094, 0.167616>, 0.294
	pigment { rgbt <0.5, 0.600000023841858, 0.600000023841858,0> }
}
sphere {
	<-8.364897, 2.883351, 0.127959>, 0.294
	pigment { rgbt <0.5, 0.600000023841858, 0.600000023841858,0> }
}
sphere {
	<-9.644863, -0.770586, 0.171187>, 0.294
	pigment { rgbt <0.5, 0.600000023841858, 0.600000023841858,0> }
}
sphere {
	<-7.13016, -3.645895, 0.235329>, 0.294
	pigment { rgbt <0.5, 0.600000023841858, 0.600000023841858,0> }
}
sphere {
	<-4.607836, -6.548297, 0.232836>, 0.294
	pigment { rgbt <0.5, 0.600000023841858, 0.600000023841858,0> }
}
sphere {
	<-2.113274, -9.441181, 0.171658>, 0.294
	pigment { rgbt <0.5, 0.600000023841858, 0.600000023841858,0> }
}
sphere {
	<-5.450027, -2.194395, -0.181245>, 0.294
	pigment { rgbt <0.5, 0.600000023841858, 0.600000023841858,0> }
}
sphere {
	<-1.673806, -1.453223, -0.206959>, 0.294
	pigment { rgbt <0.5, 0.600000023841858, 0.600000023841858,0> }
}
sphere {
	<-4.201606, 1.448535, -0.226703>, 0.294
	pigment { rgbt <0.5, 0.600000023841858, 0.600000023841858,0> }
}
sphere {
	<-0.422776, 2.176113, -0.212278>, 0.294
	pigment { rgbt <0.5, 0.600000023841858, 0.600000023841858,0> }
}
sphere {
	<-2.939981, 5.087622, -0.188729>, 0.294
	pigment { rgbt <0.5, 0.600000023841858, 0.600000023841858,0> }
}
sphere {
	<3.354547, 2.913809, -0.243672>, 0.294
	pigment { rgbt <0.5, 0.600000023841858, 0.600000023841858,0> }
}
sphere {
	<0.823981, 5.818387, -0.193573>, 0.294
	pigment { rgbt <0.5, 0.600000023841858, 0.600000023841858,0> }
}
sphere {
	<2.095326, -0.723136, -0.218792>, 0.294
	pigment { rgbt <0.5, 0.600000023841858, 0.600000023841858,0> }
}
sphere {
	<5.876283, 0.001797, -0.200055>, 0.294
	pigment { rgbt <0.5, 0.600000023841858, 0.600000023841858,0> }
}
sphere {
	<-2.935449, -5.088795, -0.185759>, 0.294
	pigment { rgbt <0.5, 0.600000023841858, 0.600000023841858,0> }
}
sphere {
	<0.845983, -4.363292, -0.234816>, 0.294
	pigment { rgbt <0.5, 0.600000023841858, 0.600000023841858,0> }
}
sphere {
	<4.6265, -3.62375, -0.195633>, 0.294
	pigment { rgbt <0.5, 0.600000023841858, 0.600000023841858,0> }
}
sphere {
	<-0.407538, -7.997635, -0.232384>, 0.294
	pigment { rgbt <0.5, 0.600000023841858, 0.600000023841858,0> }
}
sphere {
	<3.367644, -7.265324, -0.233496>, 0.294
	pigment { rgbt <0.5, 0.600000023841858, 0.600000023841858,0> }
}
sphere {
	<7.120457, -6.549099, -0.167475>, 0.294
	pigment { rgbt <0.5, 0.600000023841858, 0.600000023841858,0> }
}
sphere {
	<8.364906, -2.883355, -0.127898>, 0.294
	pigment { rgbt <0.5, 0.600000023841858, 0.600000023841858,0> }
}
sphere {
	<7.130161, 3.645896, -0.235362>, 0.294
	pigment { rgbt <0.5, 0.600000023841858, 0.600000023841858,0> }
}
sphere {
	<4.607838, 6.5483, -0.232854>, 0.294
	pigment { rgbt <0.5, 0.600000023841858, 0.600000023841858,0> }
}
sphere {
	<9.644865, 0.770583, -0.171174>, 0.294
	pigment { rgbt <0.5, 0.600000023841858, 0.600000023841858,0> }
}
sphere {
	<2.113273, 9.441184, -0.1716>, 0.294
	pigment { rgbt <0.5, 0.600000023841858, 0.600000023841858,0> }
}
sphere {
	<-1.684637, 8.686161, -0.128095>, 0.294
	pigment { rgbt <0.5, 0.600000023841858, 0.600000023841858,0> }
}
sphere {
	<-5.48763, 7.965559, -0.17786>, 0.294
	pigment { rgbt <0.5, 0.600000023841858, 0.600000023841858,0> }
}
sphere {
	<-6.721777, 4.350062, -0.233619>, 0.294
	pigment { rgbt <0.5, 0.600000023841858, 0.600000023841858,0> }
}
sphere {
	<-7.974967, 0.714969, -0.228879>, 0.294
	pigment { rgbt <0.5, 0.600000023841858, 0.600000023841858,0> }
}
sphere {
	<-9.230275, -2.890865, -0.182424>, 0.294
	pigment { rgbt <0.5, 0.600000023841858, 0.600000023841858,0> }
}
sphere {
	<-6.678622, -5.800603, -0.132891>, 0.294
	pigment { rgbt <0.5, 0.600000023841858, 0.600000023841858,0> }
}
sphere {
	<-4.154899, -8.73475, -0.179242>, 0.294
	pigment { rgbt <0.5, 0.600000023841858, 0.600000023841858,0> }
}
sphere {
	<-1.81091, -10.873706, -0.069391>, 0.154
	pigment { rgbt <0.75, 0.75, 0.75,0> }
}
sphere {
	<-5.278667, -9.675404, 0.053279>, 0.154
	pigment { rgbt <0.75, 0.75, 0.75,0> }
}
sphere {
	<1.962968, -10.120704, -0.134422>, 0.154
	pigment { rgbt <0.75, 0.75, 0.75,0> }
}
sphere {
	<5.743009, -9.408229, -0.056826>, 0.154
	pigment { rgbt <0.75, 0.75, 0.75,0> }
}
sphere {
	<8.511479, -7.003622, 0.076855>, 0.154
	pigment { rgbt <0.75, 0.75, 0.75,0> }
}
sphere {
	<9.744998, -3.359916, 0.140894>, 0.154
	pigment { rgbt <0.75, 0.75, 0.75,0> }
}
sphere {
	<11.019001, 0.268192, 0.075827>, 0.154
	pigment { rgbt <0.75, 0.75, 0.75,0> }
}
sphere {
	<10.319684, 3.873201, -0.040637>, 0.154
	pigment { rgbt <0.75, 0.75, 0.75,0> }
}
sphere {
	<7.782399, 6.760396, -0.121706>, 0.154
	pigment { rgbt <0.75, 0.75, 0.75,0> }
}
sphere {
	<5.27867, 9.675402, -0.053227>, 0.154
	pigment { rgbt <0.75, 0.75, 0.75,0> }
}
sphere {
	<1.810913, 10.873705, 0.069485>, 0.154
	pigment { rgbt <0.75, 0.75, 0.75,0> }
}
sphere {
	<-1.962966, 10.1207, 0.13455>, 0.154
	pigment { rgbt <0.75, 0.75, 0.75,0> }
}
sphere {
	<-5.74301, 9.408227, 0.057029>, 0.154
	pigment { rgbt <0.75, 0.75, 0.75,0> }
}
sphere {
	<-8.511485, 7.003622, -0.076657>, 0.154
	pigment { rgbt <0.75, 0.75, 0.75,0> }
}
sphere {
	<-9.744994, 3.359918, -0.140791>, 0.154
	pigment { rgbt <0.75, 0.75, 0.75,0> }
}
sphere {
	<-11.019002, -0.268191, -0.075785>, 0.154
	pigment { rgbt <0.75, 0.75, 0.75,0> }
}
sphere {
	<-10.319686, -3.873205, 0.040644>, 0.154
	pigment { rgbt <0.75, 0.75, 0.75,0> }
}
sphere {
	<-7.782393, -6.760395, 0.121711>, 0.154
	pigment { rgbt <0.75, 0.75, 0.75,0> }
}
}
merge {
}
