# Supplementary material for: The Different Story of π Bonds
Source: Molecules. 2021 Jun 22;26(13):3805. doi: 10.3390/molecules26133805 (PMC8270318; doi:10.3390/molecules26133805)
Supplement: Supplementary file 1 [file molecules-26-03805-s001.zip › Geometries/1_Trans-Bending/Si-Circumcoronene/M062X/opt.xyz]

72
Si	-5.87628000 -0.00180000 0.20000800
Si	-3.35454700 -2.91380800 0.24359100
Si	-2.09532700 0.72313500 0.21869400
Si	-0.84597900 4.36329000 0.23477000
Si	-4.62649300 3.62374500 0.19562900
Si	1.67380300 1.45322200 0.20685600
Si	2.93545100 5.08879000 0.18570800
Si	4.20160000 -1.44853100 0.22664100
Si	5.45002300 2.19439400 0.18118200
Si	0.42277200 -2.17610700 0.21219200
Si	-0.82397900 -5.81838100 0.19354000
Si	2.93997800 -5.08761500 0.18873000
Si	1.68463300 -8.68615700 0.12817100
Si	5.48762300 -7.96555300 0.17800800
Si	6.72177600 -4.35005300 0.23368300
Si	7.97496300 -0.71496500 0.22888300
Si	6.67862300 5.80060300 0.13286900
Si	9.23026900 2.89086400 0.18242100
Si	4.15490000 8.73474500 0.17926600
Si	0.40754000 7.99762900 0.23241300
Si	-3.36764000 7.26531800 0.23356900
Si	-7.12045500 6.54909400 0.16761600
Si	-8.36489700 2.88335100 0.12795900
Si	-9.64486300 -0.77058600 0.17118700
Si	-7.13016000 -3.64589500 0.23532900
Si	-4.60783600 -6.54829700 0.23283600
Si	-2.11327400 -9.44118100 0.17165800
Si	-5.45002700 -2.19439500 -0.18124500
Si	-1.67380600 -1.45322300 -0.20695900
Si	-4.20160600 1.44853500 -0.22670300
Si	-0.42277600 2.17611300 -0.21227800
Si	-2.93998100 5.08762200 -0.18872900
Si	3.35454700 2.91380900 -0.24367200
Si	0.82398100 5.81838700 -0.19357300
Si	2.09532600 -0.72313600 -0.21879200
Si	5.87628300 0.00179700 -0.20005500
Si	-2.93544900 -5.08879500 -0.18575900
Si	0.84598300 -4.36329200 -0.23481600
Si	4.62650000 -3.62375000 -0.19563300
Si	-0.40753800 -7.99763500 -0.23238400
Si	3.36764400 -7.26532400 -0.23349600
Si	7.12045700 -6.54909900 -0.16747500
Si	8.36490600 -2.88335500 -0.12789800
Si	7.13016100 3.64589600 -0.23536200
Si	4.60783800 6.54830000 -0.23285400
Si	9.64486500 0.77058300 -0.17117400
Si	2.11327300 9.44118400 -0.17160000
Si	-1.68463700 8.68616100 -0.12809500
Si	-5.48763000 7.96555900 -0.17786000
Si	-6.72177700 4.35006200 -0.23361900
Si	-7.97496700 0.71496900 -0.22887900
Si	-9.23027500 -2.89086500 -0.18242400
Si	-6.67862200 -5.80060300 -0.13289100
Si	-4.15489900 -8.73475000 -0.17924200
H	-1.81091000 -10.87370600 -0.06939100
H	-5.27866700 -9.67540400 0.05327900
H	1.96296800 -10.12070400 -0.13442200
H	5.74300900 -9.40822900 -0.05682600
H	8.51147900 -7.00362200 0.07685500
H	9.74499800 -3.35991600 0.14089400
H	11.01900100 0.26819200 0.07582700
H	10.31968400 3.87320100 -0.04063700
H	7.78239900 6.76039600 -0.12170600
H	5.27867000 9.67540200 -0.05322700
H	1.81091300 10.87370500 0.06948500
H	-1.96296600 10.12070000 0.13455000
H	-5.74301000 9.40822700 0.05702900
H	-8.51148500 7.00362200 -0.07665700
H	-9.74499400 3.35991800 -0.14079100
H	-11.01900200 -0.26819100 -0.07578500
H	-10.31968600 -3.87320500 0.04064400
H	-7.78239300 -6.76039500 0.12171100
