# Supplementary material for: The Different Story of π Bonds
Source: Molecules. 2021 Jun 22;26(13):3805. doi: 10.3390/molecules26133805 (PMC8270318; doi:10.3390/molecules26133805)
Supplement: Supplementary file 1 [file molecules-26-03805-s001.zip › Geometries/1_Trans-Bending/Si-Circumcoronene/M06HF/opt.xyz]

72
Si	-4.48235700 3.75648700 0.21333500
Si	-4.42440300 -0.08011400 0.26544600
Si	-1.13576400 1.88607300 0.24836400
Si	2.14327100 3.87110700 0.27533500
Si	-1.22075900 5.71697500 0.22474100
Si	2.20071400 0.04047100 0.25412000
Si	5.49548200 2.00383200 0.22006100
Si	2.28138500 -3.79118000 0.27871300
Si	5.56242600 -1.80116300 0.23098800
Si	-1.06618000 -1.92554200 0.24892700
Si	-4.34187900 -3.91525000 0.22257000
Si	-1.01267700 -5.75866000 0.21650900
Si	-4.26642600 -7.71075500 0.12051200
Si	-0.90108300 -9.60588900 0.14268100
Si	2.34833800 -7.61342200 0.24467900
Si	5.62804500 -5.63967800 0.26146300
Si	8.81301700 0.16154000 0.11765200
Si	8.90987100 -3.69856900 0.17868200
Si	8.77250000 4.02392300 0.13181800
Si	5.42078300 5.83963700 0.23949700
Si	2.07090500 7.69163500 0.26115800
Si	-1.25161100 9.56486000 0.18627700
Si	-4.54600500 7.54979500 0.12588500
Si	-7.87026500 5.58398600 0.14532600
Si	-7.76646800 1.77253900 0.24181400
Si	-7.69769200 -2.05339000 0.25524900
Si	-7.65923900 -5.86578700 0.18045000
Si	-5.56219800 1.80142200 -0.23131200
Si	-2.20045800 -0.04050300 -0.25447300
Si	-2.28133700 3.79133300 -0.27665000
Si	1.06618200 1.92543100 -0.24905400
Si	1.01240300 5.75878100 -0.21500700
Si	4.42434400 0.07980000 -0.26690200
Si	4.34156000 3.91517200 -0.22558700
Si	1.13596000 -1.88636100 -0.24784400
Si	4.48245100 -3.75687000 -0.21113300
Si	-5.49512600 -2.00366100 -0.22372500
Si	-2.14288800 -3.87127600 -0.27589700
Si	1.22099200 -5.71734900 -0.22134700
Si	-5.42045600 -5.83958400 -0.24406400
Si	-2.07062900 -7.69185500 -0.25950400
Si	1.25163300 -9.56511900 -0.17846200
Si	4.54599200 -7.55003000 -0.11884900
Si	7.76639300 -1.77283000 -0.24341300
Si	7.69739600 2.05321100 -0.26142100
Si	7.87023000 -5.58416300 -0.14135000
Si	7.65864400 5.86589100 -0.18903800
Si	4.26591300 7.71094300 -0.12242400
Si	0.90064800 9.60615100 -0.13736100
Si	-2.34852100 7.61367300 -0.23844300
Si	-5.62799000 5.63997600 -0.25692800
Si	-8.90979100 3.69896000 -0.17798300
Si	-8.81286200 -0.16114900 -0.12274500
Si	-8.77232100 -4.02353700 -0.14128800
H	-8.33580400 -7.16593700 -0.02948300
H	-10.23463000 -4.01252400 0.09084100
H	-4.97616600 -8.99030600 -0.11961700
H	-1.64139000 -10.86751700 -0.08556500
H	2.03716100 -10.80221200 0.03564700
H	5.29978300 -8.80557300 0.11822600
H	8.59368700 -6.85632900 0.08653600
H	10.37266000 -3.63521500 -0.03930900
H	10.27450200 0.18723900 -0.12857100
H	10.23435600 4.01286500 -0.10282200
H	8.33557800 7.16624300 0.01898100
H	4.97601300 8.99041000 0.11721300
H	1.64119200 10.86748600 0.09160200
H	-2.03747100 10.80221000 -0.02543100
H	-5.29988400 8.80564400 -0.10943600
H	-8.59363300 6.85650800 -0.08095900
H	-10.37265600 3.63527300 0.03936800
H	-10.27459500 -0.18710600 0.12211100
