# Supplementary material for: The Different Story of π Bonds
Source: Molecules. 2021 Jun 22;26(13):3805. doi: 10.3390/molecules26133805 (PMC8270318; doi:10.3390/molecules26133805)
Supplement: Supplementary file 1 [file molecules-26-03805-s001.zip › Geometries/1_Trans-Bending/Si-Circumcoronene/M06L/opt.xyz]

72
Si	-4.84497800 3.33207900 0.17661800
Si	-4.41984600 -0.49175100 0.18815300
Si	-1.31648800 1.78855100 0.19101600
Si	1.78391800 4.07294100 0.19690100
Si	-1.74424600 5.61344700 0.20067000
Si	2.20812300 0.24647000 0.18940100
Si	5.30923600 2.52837700 0.18030800
Si	2.63676300 -3.57990500 0.19470800
Si	5.73578700 -1.29685900 0.18070700
Si	-0.89046300 -2.03402100 0.19737400
Si	-3.99127400 -4.31685100 0.20473200
Si	-0.46423500 -5.86057100 0.20405600
Si	-3.54839600 -8.10674600 0.27669100
Si	-0.00533300 -9.66706300 0.24113100
Si	3.07045400 -7.41016400 0.16910700
Si	6.16503300 -5.13225200 0.15765900
Si	8.79714600 0.98028200 0.22978600
Si	9.23335300 -2.86693000 0.21406200
Si	8.37659300 4.82748500 0.20974400
Si	4.88470400 6.36343300 0.17031300
Si	1.36311400 7.90351000 0.19623500
Si	-2.13564000 9.42484200 0.27279200
Si	-5.24915000 7.12431800 0.25217700
Si	-8.37247400 4.83841600 0.18435100
Si	-7.95520600 1.04835500 0.13216500
Si	-7.52828700 -2.77032000 0.16204100
Si	-7.09925100 -6.56082600 0.25244300
Si	-5.73370200 1.29652900 -0.20858900
Si	-2.20679500 -0.24633500 -0.19144100
Si	-2.63523300 3.58084500 -0.19483900
Si	0.89098300 2.03518300 -0.19198300
Si	0.46466500 5.86241300 -0.17578100
Si	4.41911300 0.49263000 -0.20086400
Si	3.99080400 4.31870700 -0.19221600
Si	1.31643600 -1.78848000 -0.18976100
Si	4.84336700 -3.33258300 -0.19551500
Si	-5.30753900 -2.52932700 -0.18811200
Si	-1.78334200 -4.07368400 -0.18103600
Si	1.74312000 -5.61457700 -0.18372700
Si	-4.88367800 -6.36462300 -0.14329600
Si	-1.36357500 -7.90472900 -0.14798500
Si	2.13313600 -9.42733000 -0.22375800
Si	5.24587300 -7.12645100 -0.25673300
Si	7.95373200 -1.04818800 -0.18094300
Si	7.52726200 2.77177400 -0.18372600
Si	8.36917000 -4.83973100 -0.24199900
Si	7.09777800 6.56309000 -0.23601800
Si	3.54752500 8.10930900 -0.22765500
Si	0.00515600 9.66937200 -0.17796900
Si	-3.06933600 7.41149300 -0.14817100
Si	-6.16314300 5.13259900 -0.18514300
Si	-9.23076000 2.86570100 -0.28259600
Si	-8.79470200 -0.98204200 -0.27608200
Si	-8.37485400 -4.82946900 -0.21842100
H	-7.66453100 -7.91755800 0.04386200
H	-9.83795400 -4.96473900 -0.00529800
H	-4.13729200 -9.45155500 0.04880900
H	-0.61925800 -11.00168000 0.02634600
H	3.02613800 -10.59462200 -0.01511100
H	6.11663100 -8.30850000 -0.02931800
H	9.21775000 -6.03904500 -0.02862200
H	10.68968000 -2.67775100 -0.00263700
H	10.25469800 1.14337700 -0.00648100
H	9.83793100 4.96471800 -0.01179200
H	7.66444700 7.91765800 -0.01793800
H	4.13667000 9.45183600 0.01235500
H	0.61771100 11.00161200 0.05414900
H	-3.02773200 10.59411900 0.07145100
H	-6.11770800 8.30762700 0.02311400
H	-9.21843100 6.03753800 -0.03996800
H	-10.69002200 2.67620100 -0.08463900
H	-10.25460300 -1.14403300 -0.05198100
