# Supplementary material for: The Different Story of π Bonds
Source: Molecules. 2021 Jun 22;26(13):3805. doi: 10.3390/molecules26133805 (PMC8270318; doi:10.3390/molecules26133805)
Supplement: Supplementary file 1 [file molecules-26-03805-s001.zip › Geometries/1_Trans-Bending/Si-Circumcoronene/PBE/opt.xyz]

72
Si	-0.46483000 5.90981600 0.22102100
Si	-3.19170500 3.14614300 0.23595800
Si	0.56442100 2.16692100 0.22929800
Si	4.32086500 1.19031200 0.23618100
Si	3.28944100 4.93279100 0.21699900
Si	1.59482200 -1.57238900 0.23012500
Si	5.35161400 -2.55279900 0.21881100
Si	-1.12939000 -4.33661700 0.23960500
Si	2.62792700 -5.31493300 0.21761300
Si	-2.15935900 -0.59470700 0.22990700
Si	-5.91759000 0.38207700 0.21434200
Si	-4.88674000 -3.35748600 0.22130000
Si	-8.60487800 -2.36961300 0.25236200
Si	-7.57181500 -6.12866900 0.25284200
Si	-3.85169700 -7.11047900 0.23032100
Si	-0.10510700 -8.08631200 0.22315800
Si	6.35468200 -6.26666200 0.25239900
Si	3.62038400 -9.04459200 0.23616200
Si	9.09383700 -3.49272700 0.24647300
Si	8.08440100 0.21992000 0.22399800
Si	7.05630200 3.95214000 0.21929800
Si	6.02287700 7.65728400 0.23786500
Si	2.24977200 8.63581000 0.25827300
Si	-1.52182700 9.62111200 0.25486000
Si	-4.23228500 6.89063700 0.22677900
Si	-6.95106500 4.13470400 0.21679700
Si	-9.64345200 1.38748100 0.22944400
Si	-2.62769800 5.31501500 -0.21682600
Si	-1.59475700 1.57226500 -0.23043700
Si	1.12939400 4.33668200 -0.23717900
Si	2.15922700 0.59462900 -0.23025300
Si	4.88655900 3.35766600 -0.22078400
Si	3.19149100 -3.14632000 -0.23711700
Si	5.91733300 -0.38198600 -0.21829200
Si	-0.56449400 -2.16719500 -0.22868100
Si	0.46469600 -5.91013300 -0.21770100
Si	-5.35134400 2.55277100 -0.22266200
Si	-4.32076200 -1.19055900 -0.23747600
Si	-3.28946500 -4.93312700 -0.21385200
Si	-8.08417300 -0.22001100 -0.23021800
Si	-7.05621900 -3.95239700 -0.21954300
Si	-6.02289000 -7.65756700 -0.23160400
Si	-2.24984200 -8.63615000 -0.25031000
Si	4.23208700 -6.89083900 -0.22656200
Si	6.95082700 -4.13469000 -0.22278700
Si	1.52172000 -9.62139900 -0.24807200
Si	9.64312800 -1.38709700 -0.23940000
Si	8.60456700 2.37007300 -0.25656200
Si	7.57159700 6.12915100 -0.24976400
Si	3.85161500 7.11070200 -0.22431300
Si	0.10526200 8.08647200 -0.21691200
Si	-3.61997900 9.04491500 -0.23244300
Si	-6.35418200 6.26693200 -0.25614500
Si	-9.09333400 3.49292300 -0.25631000
H	-11.06569300 0.98590600 -0.04893700
H	-10.14055200 4.53785300 0.01429200
H	-10.02440400 -2.76163700 -0.05470100
H	-9.00018000 -6.51309500 -0.01889400
H	-6.38605300 -9.09021200 0.04606100
H	-2.62017200 -10.06152400 0.05628500
H	1.14013500 -11.05045100 0.02375300
H	4.67950000 -10.07561200 -0.04105500
H	7.40329100 -7.30058300 -0.05490000
H	10.14065100 -4.53749200 -0.02621800
H	11.06582100 -0.98554400 0.03680700
H	10.02439700 2.76182500 0.04952400
H	9.00007600 6.51322500 0.02190200
H	6.38591900 9.09038400 -0.03770700
H	2.62019200 10.06159000 -0.04644000
H	-1.13993800 11.05052100 -0.01476900
H	-4.67934200 10.07565800 0.04487500
H	-7.40318400 7.30073400 0.05028500
