# Supplementary material for: The Different Story of π Bonds
Source: Molecules. 2021 Jun 22;26(13):3805. doi: 10.3390/molecules26133805 (PMC8270318; doi:10.3390/molecules26133805)
Supplement: Supplementary file 1 [file molecules-26-03805-s001.zip › Geometries/1_Trans-Bending/Si-Naphatelene/B3LYP/opt.xyz]

18
Si	0.21821400 1.10957300 3.83912500
Si	0.21821400 1.10957300 -3.83912500
Si	-0.21821400 2.21248200 1.95059100
Si	0.21821400 -2.21248200 1.95059100
Si	-0.21821400 -1.10957300 -3.83912500
Si	-0.21821400 -1.10957300 3.83912500
Si	0.20686000 1.12488400 0.00000000
Si	-0.20686000 -1.12488400 0.00000000
Si	-0.21821400 2.21248200 -1.95059100
Si	0.21821400 -2.21248200 -1.95059100
H	-0.02695900 1.82924600 5.11872500
H	-0.02695900 1.82924600 -5.11872500
H	0.08453700 3.67035300 1.94403600
H	-0.08453700 -3.67035300 1.94403600
H	0.02695900 -1.82924600 5.11872500
H	0.02695900 -1.82924600 -5.11872500
H	0.08453700 3.67035300 -1.94403600
H	-0.08453700 -3.67035300 -1.94403600
