# Supplementary material for: The Different Story of π Bonds
Source: Molecules. 2021 Jun 22;26(13):3805. doi: 10.3390/molecules26133805 (PMC8270318; doi:10.3390/molecules26133805)
Supplement: Supplementary file 1 [file molecules-26-03805-s001.zip › Geometries/1_Trans-Bending/Si-Naphatelene/HF/opt.xyz]

18
Si	0.09065400 1.12222900 3.84790600
Si	0.09065400 1.12222900 -3.84790600
Si	-0.09065400 2.21940600 1.96328300
Si	0.09065400 -2.21940600 1.96328300
Si	-0.09065400 -1.12222900 -3.84790600
Si	-0.09065400 -1.12222900 3.84790600
Si	0.08371100 1.11847900 0.00000000
Si	-0.08371100 -1.11847900 0.00000000
Si	-0.09065400 2.21940600 -1.96328300
Si	0.09065400 -2.21940600 -1.96328300
H	-0.01397200 1.83261200 5.13102400
H	-0.01397200 1.83261200 -5.13102400
H	0.02673700 3.68508000 1.94672100
H	-0.02673700 -3.68508000 1.94672100
H	0.01397200 -1.83261200 5.13102400
H	0.01397200 -1.83261200 -5.13102400
H	0.02673700 3.68508000 -1.94672100
H	-0.02673700 -3.68508000 -1.94672100
