# Supplementary material for: The Different Story of π Bonds
Source: Molecules. 2021 Jun 22;26(13):3805. doi: 10.3390/molecules26133805 (PMC8270318; doi:10.3390/molecules26133805)
Supplement: Supplementary file 1 [file molecules-26-03805-s001.zip › Geometries/1_Trans-Bending/Si-Naphatelene/M06/opt.xyz]

18
Si	0.23763300 1.10286200 3.80341200
Si	0.23763300 1.10286200 -3.80341200
Si	-0.23763300 2.20080500 1.92609800
Si	0.23763300 -2.20080500 1.92609800
Si	-0.23763300 -1.10286200 -3.80341200
Si	-0.23763300 -1.10286200 3.80341200
Si	0.24352300 1.11058100 0.00000000
Si	-0.24352300 -1.11058100 0.00000000
Si	-0.23763300 2.20080500 -1.92609800
Si	0.23763300 -2.20080500 -1.92609800
H	-0.01462700 1.81307400 5.08432300
H	-0.01462700 1.81307400 -5.08432300
H	0.07652700 3.65465800 1.90866700
H	-0.07652700 -3.65465800 1.90866700
H	0.01462700 -1.81307400 5.08432300
H	0.01462700 -1.81307400 -5.08432300
H	0.07652700 3.65465800 -1.90866700
H	-0.07652700 -3.65465800 -1.90866700
