# Supplementary material for: The Different Story of π Bonds
Source: Molecules. 2021 Jun 22;26(13):3805. doi: 10.3390/molecules26133805 (PMC8270318; doi:10.3390/molecules26133805)
Supplement: Supplementary file 1 [file molecules-26-03805-s001.zip › Geometries/1_Trans-Bending/Si-Naphatelene/M062X/opt.xyz]

18
Si	0.19186500 1.10438700 3.80243900
Si	0.19186500 1.10438700 -3.80243900
Si	-0.19186500 2.19862900 1.92963000
Si	0.19186500 -2.19862900 1.92963000
Si	-0.19186500 -1.10438700 -3.80243900
Si	-0.19186500 -1.10438700 3.80243900
Si	0.20226000 1.10890800 0.00000000
Si	-0.20226000 -1.10890800 0.00000000
Si	-0.19186500 2.19862900 -1.92963000
Si	0.19186500 -2.19862900 -1.92963000
H	-0.00968200 1.81765200 5.08661500
H	-0.00968200 1.81765200 -5.08661500
H	0.07061500 3.65864500 1.91599100
H	-0.07061500 -3.65864500 1.91599100
H	0.00968200 -1.81765200 5.08661500
H	0.00968200 -1.81765200 -5.08661500
H	0.07061500 3.65864500 -1.91599100
H	-0.07061500 -3.65864500 -1.91599100
