# Supplementary material for: The Different Story of π Bonds
Source: Molecules. 2021 Jun 22;26(13):3805. doi: 10.3390/molecules26133805 (PMC8270318; doi:10.3390/molecules26133805)
Supplement: Supplementary file 1 [file molecules-26-03805-s001.zip › Geometries/1_Trans-Bending/Si-Naphatelene/M06HF/opt.xyz]

18
Si	0.17967200 1.10574000 3.79191300
Si	0.17967200 1.10574000 -3.79191300
Si	-0.17967200 2.19629900 1.92475600
Si	0.17967200 -2.19629900 1.92475600
Si	-0.17967200 -1.10574000 -3.79191300
Si	-0.17967200 -1.10574000 3.79191300
Si	0.21682500 1.10052400 0.00000000
Si	-0.21682500 -1.10052400 0.00000000
Si	-0.17967200 2.19629900 -1.92475600
Si	0.17967200 -2.19629900 -1.92475600
H	-0.00845800 1.81412100 5.07683900
H	-0.00845800 1.81412100 -5.07683900
H	0.06339100 3.65647700 1.90875400
H	-0.06339100 -3.65647700 1.90875400
H	0.00845800 -1.81412100 5.07683900
H	0.00845800 -1.81412100 -5.07683900
H	0.06339100 3.65647700 -1.90875400
H	-0.06339100 -3.65647700 -1.90875400
