# Supplementary material for: The Different Story of π Bonds
Source: Molecules. 2021 Jun 22;26(13):3805. doi: 10.3390/molecules26133805 (PMC8270318; doi:10.3390/molecules26133805)
Supplement: Supplementary file 1 [file molecules-26-03805-s001.zip › Geometries/1_Trans-Bending/Si-Naphatelene/M06L/opt.xyz]

18
Si	0.20127200 1.10133500 3.80478000
Si	0.20127200 1.10133500 -3.80478000
Si	-0.20127200 2.19787700 1.92895000
Si	0.20127200 -2.19787700 1.92895000
Si	-0.20127200 -1.10133500 -3.80478000
Si	-0.20127200 -1.10133500 3.80478000
Si	0.19159800 1.11429400 0.00000000
Si	-0.19159800 -1.11429400 0.00000000
Si	-0.20127200 2.19787700 -1.92895000
Si	0.20127200 -2.19787700 -1.92895000
H	-0.00899400 1.81621800 5.08754800
H	-0.00899400 1.81621800 -5.08754800
H	0.07298000 3.65661300 1.91642600
H	-0.07298000 -3.65661300 1.91642600
H	0.00899400 -1.81621800 5.08754800
H	0.00899400 -1.81621800 -5.08754800
H	0.07298000 3.65661300 -1.91642600
H	-0.07298000 -3.65661300 -1.91642600
