# Supplementary material for: The Different Story of π Bonds
Source: Molecules. 2021 Jun 22;26(13):3805. doi: 10.3390/molecules26133805 (PMC8270318; doi:10.3390/molecules26133805)
Supplement: Supplementary file 1 [file molecules-26-03805-s001.zip › Geometries/1_Trans-Bending/Si-Naphatelene/PBE/opt.xyz]

18
Si	-0.22930500 1.10858000 3.83821800
Si	-0.22930500 1.10858000 -3.83821800
Si	0.22930500 2.21518700 1.94689400
Si	-0.22930500 -2.21518700 1.94689400
Si	0.22930500 -1.10858000 -3.83821800
Si	0.22930500 -1.10858000 3.83821800
Si	-0.21940700 1.12538600 0.00000000
Si	0.21940700 -1.12538600 0.00000000
Si	0.22930500 2.21518700 -1.94689400
Si	-0.22930500 -2.21518700 -1.94689400
H	0.02616100 1.83542900 5.12876700
H	0.02616100 1.83542900 -5.12876700
H	-0.09525300 3.68339400 1.94095400
H	0.09525300 -3.68339400 1.94095400
H	-0.02616100 -1.83542900 5.12876700
H	-0.02616100 -1.83542900 -5.12876700
H	-0.09525300 3.68339400 -1.94095400
H	0.09525300 -3.68339400 -1.94095400
