# Supplementary material for: The Different Story of π Bonds
Source: Molecules. 2021 Jun 22;26(13):3805. doi: 10.3390/molecules26133805 (PMC8270318; doi:10.3390/molecules26133805)
Supplement: Supplementary file 1 [file molecules-26-03805-s001.zip › Geometries/2_Bond-length-alternation/All-Anti-Annulenes/n100.xyz]

200
C	19.634734 -3.697574 0.000000
H	20.705419 -3.898025 0.000000
C	18.717511 -4.809556 0.000000
H	17.660110 -4.539053 0.000000
C	19.017637 -6.130699 0.000000
H	20.054824 -6.463499 0.000000
C	17.968403 -7.119129 0.000000
H	16.953228 -6.718279 0.000000
C	18.100669 -8.467457 0.000000
H	19.087991 -8.927603 0.000000
C	16.935911 -9.316651 0.000000
H	15.978909 -8.791849 0.000000
C	16.898256 -10.670933 0.000000
H	17.820162 -11.251109 0.000000
C	15.636265 -11.367530 0.000000
H	14.752576 -10.726940 0.000000
C	15.429219 -12.706421 0.000000
H	16.271147 -13.397577 0.000000
C	14.089906 -13.239390 0.000000
H	13.293420 -12.493148 0.000000
C	13.716687 -14.541785 0.000000
H	14.465376 -15.332977 0.000000
C	12.321124 -14.902660 0.000000
H	11.624525 -14.062418 0.000000
C	11.787571 -16.147983 0.000000
H	12.431129 -17.026831 0.000000
C	10.357785 -16.331064 0.000000
H	9.771941 -15.410154 0.000000
C	9.672321 -17.499685 0.000000
H	10.200634 -18.452256 0.000000
C	8.230862 -17.502081 0.000000
H	7.765138 -16.514982 0.000000
C	7.404288 -18.575529 0.000000
H	7.808992 -19.586832 0.000000
C	5.973901 -18.397066 0.000000
H	5.635764 -17.359312 0.000000
C	5.019118 -19.358273 0.000000
H	5.293672 -20.412382 0.000000
C	3.622452 -19.001702 0.000000
H	3.417201 -17.929714 0.000000
C	2.554588 -19.835475 0.000000
H	2.694632 -20.915719 0.000000
C	1.213726 -19.306371 0.000000
H	1.144678 -18.217100 0.000000
C	0.049587 -19.999414 0.000000
H	0.052823 -21.088686 0.000000
C	-1.214169 -19.306057 0.000000
H	-1.145799 -18.216750 0.000000
C	-2.456130 -19.847366 0.000000
H	-2.589735 -20.928410 0.000000
C	-3.622829 -19.000800 0.000000
H	-3.418212 -17.928685 0.000000
C	-4.922907 -19.381986 0.000000
H	-5.191054 -20.437747 0.000000
C	-5.974176 -18.395755 0.000000
H	-5.636735 -17.357781 0.000000
C	-7.311796 -18.610811 0.000000
H	-7.710358 -19.624552 0.000000
C	-8.231024 -17.500456 0.000000
H	-7.765992 -16.513021 0.000000
C	-9.585059 -17.546016 0.000000
H	-10.107568 -18.501797 0.000000
C	-10.357784 -16.329176 0.000000
H	-9.772637 -15.407836 0.000000
C	-11.706864 -16.204626 0.000000
H	-12.345088 -17.087349 0.000000
C	-12.320976 -14.900512 0.000000
H	-11.624945 -14.059782 0.000000
C	-13.643799 -14.607942 0.000000
H	-14.387520 -15.403812 0.000000
C	-14.089739 -13.237187 0.000000
H	-13.293910 -12.490249 0.000000
C	-15.365494 -12.781145 0.000000
H	-16.203149 -13.477458 0.000000
C	-15.636058 -11.365300 0.000000
H	-14.752828 -10.724058 0.000000
C	-16.844574 -10.752962 0.000000
H	-17.762855 -11.338885 0.000000
C	-16.935637 -9.314374 0.000000
H	-15.979080 -8.788786 0.000000
C	-18.057984 -8.555523 0.000000
H	-19.042400 -9.021839 0.000000
C	-17.968223 -7.116850 0.000000
H	-16.953385 -6.715133 0.000000
C	-18.986702 -6.223452 0.000000
H	-20.021774 -6.562801 0.000000
C	-18.717511 -4.807356 0.000000
H	-17.660362 -4.535865 0.000000
C	-19.616148 -3.793463 0.000000
H	-20.685566 -4.000577 0.000000
C	-19.171768 -2.422183 0.000000
H	-18.088937 -2.285207 0.000000
C	-19.936400 -1.303797 0.000000
H	-21.023327 -1.375474 0.000000
C	-19.323931 0.001068 0.000000
H	-18.232475 0.001471 0.000000
C	-19.942628 1.206367 0.000000
H	-21.029970 1.271297 0.000000
C	-19.171680 2.424360 0.000000
H	-18.088761 2.288213 0.000000
C	-19.634734 3.697574 0.000000
H	-20.705419 3.898025 0.000000
C	-18.717511 4.809556 0.000000
H	-17.660110 4.539053 0.000000
C	-19.017637 6.130699 0.000000
H	-20.054824 6.463499 0.000000
C	-17.968403 7.119129 0.000000
H	-16.953228 6.718279 0.000000
C	-18.100669 8.467457 0.000000
H	-19.087991 8.927603 0.000000
C	-16.935911 9.316651 0.000000
H	-15.978909 8.791849 0.000000
C	-16.898256 10.670933 0.000000
H	-17.820162 11.251109 0.000000
C	-15.636265 11.367530 0.000000
H	-14.752576 10.726940 0.000000
C	-15.429219 12.706421 0.000000
H	-16.271147 13.397577 0.000000
C	-14.089906 13.239390 0.000000
H	-13.293420 12.493148 0.000000
C	-13.716687 14.541785 0.000000
H	-14.465376 15.332977 0.000000
C	-12.321124 14.902660 0.000000
H	-11.624525 14.062418 0.000000
C	-11.787571 16.147983 0.000000
H	-12.431129 17.026831 0.000000
C	-10.357785 16.331064 0.000000
H	-9.771941 15.410154 0.000000
C	-9.672321 17.499685 0.000000
H	-10.200634 18.452256 0.000000
C	-8.230862 17.502081 0.000000
H	-7.765138 16.514982 0.000000
C	-7.404288 18.575529 0.000000
H	-7.808992 19.586832 0.000000
C	-5.973901 18.397066 0.000000
H	-5.635764 17.359312 0.000000
C	-5.019118 19.358273 0.000000
H	-5.293672 20.412382 0.000000
C	-3.622452 19.001702 0.000000
H	-3.417201 17.929714 0.000000
C	-2.554588 19.835475 0.000000
H	-2.694632 20.915719 0.000000
C	-1.213726 19.306371 0.000000
H	-1.144678 18.217100 0.000000
C	-0.049587 19.999414 0.000000
H	-0.052823 21.088686 0.000000
C	1.214169 19.306057 0.000000
H	1.145799 18.216750 0.000000
C	2.456130 19.847366 0.000000
H	2.589735 20.928410 0.000000
C	3.622829 19.000800 0.000000
H	3.418212 17.928685 0.000000
C	4.922907 19.381986 0.000000
H	5.191054 20.437747 0.000000
C	5.974176 18.395755 0.000000
H	5.636735 17.357781 0.000000
C	7.311796 18.610811 0.000000
H	7.710358 19.624552 0.000000
C	8.231024 17.500456 0.000000
H	7.765992 16.513021 0.000000
C	9.585059 17.546016 0.000000
H	10.107568 18.501797 0.000000
C	10.357784 16.329176 0.000000
H	9.772637 15.407836 0.000000
C	11.706864 16.204626 0.000000
H	12.345088 17.087349 0.000000
C	12.320976 14.900512 0.000000
H	11.624945 14.059782 0.000000
C	13.643799 14.607942 0.000000
H	14.387520 15.403812 0.000000
C	14.089739 13.237187 0.000000
H	13.293910 12.490249 0.000000
C	15.365494 12.781145 0.000000
H	16.203149 13.477458 0.000000
C	15.636058 11.365300 0.000000
H	14.752828 10.724058 0.000000
C	16.844574 10.752962 0.000000
H	17.762855 11.338885 0.000000
C	16.935637 9.314374 0.000000
H	15.979080 8.788786 0.000000
C	18.057984 8.555523 0.000000
H	19.042400 9.021839 0.000000
C	17.968223 7.116850 0.000000
H	16.953385 6.715133 0.000000
C	18.986702 6.223452 0.000000
H	20.021774 6.562801 0.000000
C	18.717511 4.807356 0.000000
H	17.660362 4.535865 0.000000
C	19.616148 3.793463 0.000000
H	20.685566 4.000577 0.000000
C	19.171768 2.422183 0.000000
H	18.088937 2.285207 0.000000
C	19.936400 1.303797 0.000000
H	21.023327 1.375474 0.000000
C	19.323931 -0.001068 0.000000
H	18.232475 -0.001471 0.000000
C	19.942628 -1.206367 0.000000
H	21.029970 -1.271297 0.000000
C	19.171680 -2.424360 0.000000
H	18.088761 -2.288213 0.000000
