# Supplementary material for: The Different Story of π Bonds
Source: Molecules. 2021 Jun 22;26(13):3805. doi: 10.3390/molecules26133805 (PMC8270318; doi:10.3390/molecules26133805)
Supplement: Supplementary file 1 [file molecules-26-03805-s001.zip › Geometries/2_Bond-length-alternation/All-Anti-Annulenes/n12.xyz]

24
C	1.527195 2.466524 0.000000
H	2.075141 3.400856 0.000000
C	0.000051 2.340935 0.000000
H	0.005884 1.288993 0.000000
C	-1.372328 2.555483 0.000000
H	-1.907423 3.497214 0.000000
C	-2.027656 1.170280 0.000000
H	-1.114175 0.648634 0.000000
C	-2.899738 0.089171 0.000000
H	-3.982855 0.096643 0.000000
C	-2.027656 -1.170805 0.000000
H	-1.119143 -0.640478 0.000000
C	-1.527195 -2.466524 0.000000
H	-2.075141 -3.400856 0.000000
C	-0.000051 -2.340935 0.000000
H	-0.005884 -1.288993 0.000000
C	1.372328 -2.555483 0.000000
H	1.907423 -3.497214 0.000000
C	2.027656 -1.170280 0.000000
H	1.114175 -0.648634 0.000000
C	2.899738 -0.089171 0.000000
H	3.982855 -0.096643 0.000000
C	2.027656 1.170805 0.000000
H	1.119143 0.640478 0.000000
