# Supplementary material for: The Different Story of π Bonds
Source: Molecules. 2021 Jun 22;26(13):3805. doi: 10.3390/molecules26133805 (PMC8270318; doi:10.3390/molecules26133805)
Supplement: Supplementary file 1 [file molecules-26-03805-s001.zip › Geometries/2_Bond-length-alternation/All-Anti-Annulenes/n14.xyz]

28
C	-3.166549 -0.717654 -0.000000
H	-4.223059 -0.958426 -0.000000
C	-2.079745 -1.659593 -0.000000
H	-1.248471 -0.995851 -0.000000
C	-1.413267 -2.922976 -0.000000
H	-1.883639 -3.899147 -0.000000
C	0.000743 -2.660471 0.000000
H	0.000000 -1.596720 0.000000
C	1.404050 -2.927216 0.000000
H	1.873865 -3.903653 0.000000
C	2.080683 -1.658098 0.000000
H	1.248616 -0.995402 0.000000
C	3.164242 -0.727330 0.000000
H	4.220544 -0.968978 0.000000
C	2.593979 0.593005 0.000000
H	1.557070 0.355739 0.000000
C	2.541680 2.020478 0.000000
H	3.389031 2.695873 0.000000
C	1.153738 2.397552 0.000000
H	0.692823 1.438883 0.000000
C	0.005043 3.246604 0.000000
H	0.005375 4.330189 0.000000
C	-1.155174 2.396633 -0.000000
H	-0.693220 1.438455 -0.000000
C	-2.535200 2.028078 -0.000000
H	-3.382110 2.704026 -0.000000
C	-2.594186 0.591047 -0.000000
H	-1.557046 0.354658 -0.000000
