# Supplementary material for: The Different Story of π Bonds
Source: Molecules. 2021 Jun 22;26(13):3805. doi: 10.3390/molecules26133805 (PMC8270318; doi:10.3390/molecules26133805)
Supplement: Supplementary file 1 [file molecules-26-03805-s001.zip › Geometries/2_Bond-length-alternation/All-Anti-Annulenes/n16.xyz]

32
C	3.378534 1.330766 0.000000
H	4.383332 1.736366 0.000000
C	2.136499 2.136499 0.000000
H	1.379808 1.376652 0.000000
C	1.448006 3.330012 0.000000
H	1.871684 4.327322 0.000000
C	0.000027 3.021456 0.000000
H	0.002319 1.949101 0.000000
C	-1.330766 3.378534 0.000000
H	-1.736366 4.383332 0.000000
C	-2.136499 2.136499 0.000000
H	-1.376652 1.379808 0.000000
C	-3.330012 1.448006 0.000000
H	-4.327322 1.871684 0.000000
C	-3.021456 0.000027 0.000000
H	-1.949101 0.002319 0.000000
C	-3.378534 -1.330766 0.000000
H	-4.383332 -1.736366 0.000000
C	-2.136499 -2.136499 0.000000
H	-1.379808 -1.376652 0.000000
C	-1.448006 -3.330012 0.000000
H	-1.871684 -4.327322 0.000000
C	-0.000027 -3.021456 0.000000
H	-0.002319 -1.949101 0.000000
C	1.330766 -3.378534 0.000000
H	1.736366 -4.383332 0.000000
C	2.136499 -2.136499 0.000000
H	1.376652 -1.379808 0.000000
C	3.330012 -1.448006 0.000000
H	4.327322 -1.871684 0.000000
C	3.021456 -0.000027 0.000000
H	1.949101 -0.002319 0.000000
