# Supplementary material for: The Different Story of π Bonds
Source: Molecules. 2021 Jun 22;26(13):3805. doi: 10.3390/molecules26133805 (PMC8270318; doi:10.3390/molecules26133805)
Supplement: Supplementary file 1 [file molecules-26-03805-s001.zip › Geometries/2_Bond-length-alternation/All-Anti-Annulenes/n18.xyz]

36
C	-1.334514 -3.766305 0.000000
H	-1.700043 -4.786865 0.000000
C	-2.171352 -2.585367 0.000000
H	-1.477733 -1.760942 0.000000
C	-3.443311 -2.027325 0.000000
H	-4.379476 -2.573935 0.000000
C	-3.325200 -0.584801 0.000000
H	-2.263894 -0.398996 0.000000
C	-3.941018 0.660273 0.000000
H	-5.009560 0.843134 0.000000
C	-2.923292 1.689371 0.000000
H	-1.990990 1.149306 0.000000
C	-2.594520 3.038890 0.000000
H	-3.295405 3.865911 0.000000
C	-1.153340 3.172939 0.000000
H	-0.786394 2.159958 0.000000
C	-0.034085 3.995413 0.000000
H	-0.039467 5.079440 0.000000
C	1.156146 3.171912 0.000000
H	0.786355 2.159904 0.000000
C	2.542283 3.082689 0.000000
H	3.234847 3.916651 0.000000
C	2.924639 1.686821 0.000000
H	1.990817 1.149356 0.000000
C	3.929124 0.727522 0.000000
H	4.995711 0.921324 0.000000
C	3.324854 -0.587702 0.000000
H	2.264101 -0.399146 0.000000
C	3.477459 -1.968272 0.000000
H	4.418858 -2.505789 0.000000
C	2.169071 -2.587153 0.000000
H	1.477683 -1.760789 0.000000
C	1.398573 -3.742914 0.000000
H	1.774351 -4.759746 0.000000
C	-0.001476 -3.376023 0.000000
H	0.000000 -2.298579 0.000000
