# Supplementary material for: The Different Story of π Bonds
Source: Molecules. 2021 Jun 22;26(13):3805. doi: 10.3390/molecules26133805 (PMC8270318; doi:10.3390/molecules26133805)
Supplement: Supplementary file 1 [file molecules-26-03805-s001.zip › Geometries/2_Bond-length-alternation/All-Anti-Annulenes/n20.xyz]

40
C	-3.234901 2.955126 -0.000000
H	-4.032598 3.689907 -0.000000
C	-1.810930 3.286216 -0.000000
H	-1.289975 2.337938 -0.000000
C	-0.880114 4.292252 -0.000000
H	-1.093738 5.355543 -0.000000
C	0.466577 3.723214 -0.000000
H	0.330741 2.649818 -0.000000
C	1.810930 3.989970 -0.000000
H	2.263184 4.975712 -0.000000
C	2.565642 2.737929 -0.000000
H	1.824491 1.949657 -0.000000
C	3.809992 2.163370 -0.000000
H	4.755300 2.694998 -0.000000
C	3.684855 0.706783 -0.000000
H	2.622010 0.504201 -0.000000
C	4.354068 -0.489289 0.000000
H	5.431320 -0.614708 0.000000
C	3.396704 -1.594126 0.000000
H	2.417845 -1.133145 0.000000
C	3.234901 -2.955126 0.000000
H	4.032599 -3.689907 0.000000
C	1.810930 -3.286217 0.000000
H	1.289976 -2.337939 0.000000
C	0.880114 -4.292252 0.000000
H	1.093738 -5.355544 0.000000
C	-0.466576 -3.723215 0.000000
H	-0.330740 -2.649819 0.000000
C	-1.810930 -3.989970 0.000000
H	-2.263184 -4.975711 0.000000
C	-2.565642 -2.737929 0.000000
H	-1.824490 -1.949657 0.000000
C	-3.809991 -2.163369 0.000000
H	-4.755299 -2.694998 0.000000
C	-3.684856 -0.706782 0.000000
H	-2.622011 -0.504198 0.000000
C	-4.354070 0.489289 -0.000000
H	-5.431322 0.614709 -0.000000
C	-3.396705 1.594126 -0.000000
H	-2.417846 1.133143 -0.000000
