# Supplementary material for: The Different Story of π Bonds
Source: Molecules. 2021 Jun 22;26(13):3805. doi: 10.3390/molecules26133805 (PMC8270318; doi:10.3390/molecules26133805)
Supplement: Supplementary file 1 [file molecules-26-03805-s001.zip › Geometries/2_Bond-length-alternation/All-Anti-Annulenes/n22.xyz]

44
C	0.042426 -4.755816 0.000000
H	0.049437 -5.840561 0.000000
C	-1.162491 -3.954752 0.000000
H	-0.855956 -2.914794 0.000000
C	-2.535595 -4.023878 0.000000
H	-3.116097 -4.940239 0.000000
C	-3.116209 -2.698573 0.000000
H	-2.296061 -1.989483 0.000000
C	-4.308666 -2.014310 0.000000
H	-5.292471 -2.471279 0.000000
C	-4.080472 -0.585512 0.000000
H	-3.007133 -0.432471 0.000000
C	-4.713655 0.634832 0.000000
H	-5.788348 0.782227 0.000000
C	-3.749246 1.713439 0.000000
H	-2.763546 1.261939 0.000000
C	-3.622157 3.082383 0.000000
H	-4.446531 3.787449 0.000000
C	-2.227676 3.468379 0.000000
H	-1.642612 2.555596 0.000000
C	-1.380577 4.551229 0.000000
H	-1.692760 5.590091 0.000000
C	0.001186 4.121986 -0.000000
H	0.000000 3.037794 -0.000000
C	1.299189 4.575107 -0.000000
H	1.597966 5.617911 -0.000000
C	2.229644 3.467060 -0.000000
H	1.642546 2.555595 -0.000000
C	3.566599 3.146568 -0.000000
H	4.381716 3.862304 -0.000000
C	3.750306 1.711366 -0.000000
H	2.763569 1.262117 -0.000000
C	4.701618 0.718825 -0.000000
H	5.774345 0.880006 -0.000000
C	4.080097 -0.587775 -0.000000
H	3.007108 -0.432311 -0.000000
C	4.343861 -1.937053 -0.000000
H	5.333481 -2.381303 -0.000000
C	3.114617 -2.700220 -0.000000
H	2.296107 -1.989225 -0.000000
C	2.606962 -3.977889 -0.000000
H	3.199319 -4.886636 -0.000000
C	1.160226 -3.955387 0.000000
H	0.855985 -2.914763 0.000000
