# Supplementary material for: The Different Story of π Bonds
Source: Molecules. 2021 Jun 22;26(13):3805. doi: 10.3390/molecules26133805 (PMC8270318; doi:10.3390/molecules26133805)
Supplement: Supplementary file 1 [file molecules-26-03805-s001.zip › Geometries/2_Bond-length-alternation/All-Anti-Annulenes/n24.xyz]

48
C	-2.032195 4.725075 -0.000000
H	-2.458489 5.722931 -0.000000
C	-0.602539 4.464009 -0.000000
H	-0.458772 3.387280 -0.000000
C	0.602539 5.107562 0.000000
H	0.732161 6.184884 0.000000
C	1.710558 4.166984 0.000000
H	1.297406 3.162356 0.000000
C	3.075921 4.122254 0.000000
H	3.726711 4.990530 0.000000
C	3.565103 2.753731 0.000000
H	2.704871 2.090378 0.000000
C	4.725075 2.032195 0.000000
H	5.722931 2.458489 0.000000
C	4.464009 0.602540 0.000000
H	3.387279 0.458772 0.000000
C	5.107561 -0.602539 0.000000
H	6.184883 -0.732161 0.000000
C	4.166983 -1.710558 0.000000
H	3.162355 -1.297407 0.000000
C	4.122254 -3.075921 0.000000
H	4.990530 -3.726711 0.000000
C	2.753731 -3.565103 0.000000
H	2.090378 -2.704871 0.000000
C	2.032195 -4.725075 -0.000000
H	2.458489 -5.722931 -0.000000
C	0.602539 -4.464009 -0.000000
H	0.458772 -3.387280 -0.000000
C	-0.602539 -5.107562 0.000000
H	-0.732161 -6.184884 0.000000
C	-1.710558 -4.166984 0.000000
H	-1.297406 -3.162356 0.000000
C	-3.075921 -4.122254 0.000000
H	-3.726711 -4.990530 0.000000
C	-3.565103 -2.753731 0.000000
H	-2.704871 -2.090378 0.000000
C	-4.725075 -2.032195 0.000000
H	-5.722931 -2.458489 0.000000
C	-4.464009 -0.602540 0.000000
H	-3.387279 -0.458772 0.000000
C	-5.107561 0.602539 0.000000
H	-6.184883 0.732161 0.000000
C	-4.166983 1.710558 0.000000
H	-3.162355 1.297407 0.000000
C	-4.122254 3.075921 0.000000
H	-4.990530 3.726711 0.000000
C	-2.753731 3.565103 0.000000
H	-2.090378 2.704871 0.000000
