# Supplementary material for: The Different Story of π Bonds
Source: Molecules. 2021 Jun 22;26(13):3805. doi: 10.3390/molecules26133805 (PMC8270318; doi:10.3390/molecules26133805)
Supplement: Supplementary file 1 [file molecules-26-03805-s001.zip › Geometries/2_Bond-length-alternation/All-Anti-Annulenes/n26.xyz]

52
C	3.138030 4.546572 -0.000000
H	3.753245 5.440838 -0.000000
C	1.692170 4.580665 -0.000000
H	1.315912 3.560204 -0.000000
C	0.665808 5.484385 -0.000000
H	0.794800 6.562141 -0.000000
C	-0.630180 4.842494 -0.000000
H	-0.488993 3.764069 -0.000000
C	-1.958937 5.165631 -0.000000
H	-2.345666 6.179846 -0.000000
C	-2.808009 3.994902 -0.000000
H	-2.181705 3.105686 -0.000000
C	-4.134709 3.663379 -0.000000
H	-4.948509 4.381659 -0.000000
C	-4.342376 2.232141 -0.000000
H	-3.374562 1.735852 -0.000000
C	-5.363056 1.322089 -0.000000
H	-6.417434 1.579939 -0.000000
C	-4.881938 -0.041770 -0.000000
H	-3.794356 -0.031608 -0.000000
C	-5.363056 -1.321843 -0.000000
H	-6.416576 -1.583165 -0.000000
C	-4.303483 -2.306207 -0.000000
H	-3.345082 -1.792019 -0.000000
C	-4.134762 -3.663296 -0.000000
H	-4.946193 -4.384257 -0.000000
C	-2.739106 -4.042499 0.000000
H	-2.129556 -3.141746 0.000000
C	-1.958878 -5.165619 0.000000
H	-2.342117 -6.181167 0.000000
C	-0.546909 -4.852571 0.000000
H	-0.425922 -3.771689 0.000000
C	0.665925 -5.484332 0.000000
H	0.798660 -6.561630 0.000000
C	1.770574 -4.550900 0.000000
H	1.375356 -3.537607 0.000000
C	3.138049 -4.546599 0.000000
H	3.756293 -5.438766 0.000000
C	3.682210 -3.206679 0.000000
H	2.861306 -2.493183 0.000000
C	4.891011 -2.567283 0.000000
H	5.853077 -3.069929 0.000000
C	4.750195 -1.127917 0.000000
H	3.691760 -0.877577 0.000000
C	5.523579 -0.000150 0.000000
H	6.609026 0.001592 0.000000
C	4.730168 1.209024 0.000000
H	3.676612 0.938921 0.000000
C	4.891011 2.567062 0.000000
H	5.851404 3.072862 0.000000
C	3.626681 3.269320 0.000000
H	2.819150 2.540744 0.000000
