# Supplementary material for: The Different Story of π Bonds
Source: Molecules. 2021 Jun 22;26(13):3805. doi: 10.3390/molecules26133805 (PMC8270318; doi:10.3390/molecules26133805)
Supplement: Supplementary file 1 [file molecules-26-03805-s001.zip › Geometries/2_Bond-length-alternation/All-Anti-Annulenes/n28.xyz]

56
C	-4.875659 3.344181 0.000000
H	-5.772008 3.957151 0.000000
C	-4.915471 1.895625 0.000000
H	-3.899136 1.504628 0.000000
C	-5.843663 0.897522 0.000000
H	-6.917228 1.060705 0.000000
C	-5.251002 -0.424875 -0.000000
H	-4.165692 -0.336114 -0.000000
C	-5.654232 -1.726912 -0.000000
H	-6.692331 -2.045551 -0.000000
C	-4.546618 -2.661413 -0.000000
H	-3.607126 -2.110803 -0.000000
C	-4.345231 -4.009454 -0.000000
H	-5.142308 -4.746917 -0.000000
C	-2.941887 -4.370703 -0.000000
H	-2.334480 -3.466893 -0.000000
C	-2.175365 -5.497775 -0.000000
H	-2.573463 -6.508076 -0.000000
C	-0.754201 -5.214344 -0.000000
H	-0.599151 -4.136503 -0.000000
C	0.425362 -5.897259 -0.000000
H	0.504992 -6.980235 -0.000000
C	1.582756 -5.025220 -0.000000
H	1.254726 -3.986854 -0.000000
C	2.941887 -5.128532 -0.000000
H	3.483641 -6.069641 -0.000000
C	3.606304 -3.840674 -0.000000
H	2.860270 -3.047428 -0.000000
C	4.875659 -3.344181 -0.000000
H	5.772008 -3.957151 -0.000000
C	4.915471 -1.895625 -0.000000
H	3.899136 -1.504628 -0.000000
C	5.843663 -0.897522 -0.000000
H	6.917228 -1.060705 -0.000000
C	5.251002 0.424874 0.000000
H	4.165693 0.336114 0.000000
C	5.654232 1.726912 0.000000
H	6.692331 2.045550 0.000000
C	4.546617 2.661413 0.000000
H	3.607125 2.110803 0.000000
C	4.345231 4.009454 0.000000
H	5.142308 4.746916 0.000000
C	2.941887 4.370702 0.000000
H	2.334480 3.466893 0.000000
C	2.175365 5.497775 0.000000
H	2.573463 6.508076 0.000000
C	0.754201 5.214344 0.000000
H	0.599150 4.136503 0.000000
C	-0.425362 5.897260 0.000000
H	-0.504993 6.980236 0.000000
C	-1.582755 5.025220 0.000000
H	-1.254724 3.986855 0.000000
C	-2.941886 5.128532 0.000000
H	-3.483640 6.069640 0.000000
C	-3.606304 3.840673 0.000000
H	-2.860271 3.047427 0.000000
