# Supplementary material for: The Different Story of π Bonds
Source: Molecules. 2021 Jun 22;26(13):3805. doi: 10.3390/molecules26133805 (PMC8270318; doi:10.3390/molecules26133805)
Supplement: Supplementary file 1 [file molecules-26-03805-s001.zip › Geometries/2_Bond-length-alternation/All-Anti-Annulenes/n30.xyz]

60
C	6.159725 1.308345 0.000000
H	7.221926 1.535399 0.000000
C	5.145159 2.337972 0.000000
H	4.153539 1.886275 0.000000
C	5.094660 3.700397 0.000000
H	5.972644 4.339878 0.000000
C	3.748987 4.228297 0.000000
H	3.026872 3.412288 0.000000
C	3.148783 5.452465 0.000000
H	3.690899 6.393706 0.000000
C	1.704692 5.387648 0.000000
H	1.376688 4.348534 0.000000
C	0.658603 6.262024 0.000000
H	0.771213 7.342347 0.000000
C	-0.634344 5.615627 0.000000
H	-0.511479 4.532933 0.000000
C	-1.945590 5.988991 0.000000
H	-2.282143 7.021721 0.000000
C	-2.863911 4.872603 0.000000
H	-2.311409 3.933395 0.000000
C	-4.213663 4.680409 0.000000
H	-4.941234 5.486931 0.000000
C	-4.598238 3.287013 0.000000
H	-3.711322 2.653966 0.000000
C	-5.752961 2.562161 0.000000
H	-6.745748 3.002846 0.000000
C	-5.537342 1.132793 0.000000
H	-4.469575 0.915430 0.000000
C	-6.297290 0.000904 0.000000
H	-7.383493 -0.000379 0.000000
C	-5.518829 -1.217090 0.000000
H	-4.454968 -0.981318 0.000000
C	-5.752696 -2.560239 0.000000
H	-6.744458 -3.003196 0.000000
C	-4.546215 -3.356390 0.000000
H	-3.670202 -2.708371 0.000000
C	-4.213663 -4.678582 0.000000
H	-4.939650 -5.486497 0.000000
C	-2.787666 -4.915544 0.000000
H	-2.250615 -3.967430 0.000000
C	-1.946272 -5.988332 0.000000
H	-2.280917 -7.021697 0.000000
C	-0.547248 -5.624761 0.000000
H	-0.442440 -4.540173 0.000000
C	0.657798 -6.262487 0.000000
H	0.772338 -7.342610 0.000000
C	1.788086 -5.361323 0.000000
H	1.442755 -4.327849 0.000000
C	3.148328 -5.453840 0.000000
H	3.692311 -6.394003 0.000000
C	3.814273 -4.170849 0.000000
H	3.078369 -3.367215 0.000000
C	5.094504 -3.702083 0.000000
H	5.973846 -4.339713 0.000000
C	5.180945 -2.259164 0.000000
H	4.181775 -1.824378 0.000000
C	6.159725 -1.310123 0.000000
H	7.222437 -1.534744 0.000000
C	5.651661 0.043169 0.000000
H	4.562030 0.033888 0.000000
