# Supplementary material for: The Different Story of π Bonds
Source: Molecules. 2021 Jun 22;26(13):3805. doi: 10.3390/molecules26133805 (PMC8270318; doi:10.3390/molecules26133805)
Supplement: Supplementary file 1 [file molecules-26-03805-s001.zip › Geometries/2_Bond-length-alternation/All-Anti-Annulenes/n50.xyz]

100
C	-10.103189 -1.326803 0.000000
H	-11.181747 -1.468600 0.000000
C	-9.537435 0.000269 0.000000
H	-8.445886 0.000332 0.000000
C	-10.115827 1.228046 0.000000
H	-11.195796 1.358581 0.000000
C	-9.238097 2.372952 0.000000
H	-8.180772 2.101776 0.000000
C	-9.493235 3.705948 0.000000
H	-10.506889 4.100778 0.000000
C	-8.358497 4.596786 0.000000
H	-7.401766 4.071292 0.000000
C	-8.274248 5.951351 0.000000
H	-9.157910 6.585786 0.000000
C	-6.953665 6.532064 0.000000
H	-6.157657 5.785176 0.000000
C	-6.535120 7.823102 0.000000
H	-7.233115 8.657468 0.000000
C	-5.111581 8.057050 0.000000
H	-4.526349 7.135651 0.000000
C	-4.385006 9.203371 0.000000
H	-4.853453 10.185179 0.000000
C	-2.948032 9.075698 0.000000
H	-2.610542 8.037642 0.000000
C	-1.959032 10.005129 0.000000
H	-2.168390 11.072622 0.000000
C	-0.599041 9.523882 0.000000
H	-0.530449 8.434507 0.000000
C	0.590119 10.178010 0.000000
H	0.652946 11.264036 0.000000
C	1.787572 9.373461 0.000000
H	1.582834 8.301303 0.000000
C	3.102107 9.711043 0.000000
H	3.433234 10.747272 0.000000
C	4.061700 8.633841 0.000000
H	3.596698 7.646310 0.000000
C	5.418885 8.633797 0.000000
H	5.997398 9.555060 0.000000
C	6.080333 7.351747 0.000000
H	5.384254 6.510963 0.000000
C	7.394861 7.014161 0.000000
H	8.184281 7.762648 0.000000
C	7.716748 5.607907 0.000000
H	6.833494 4.966573 0.000000
C	8.906069 4.954105 0.000000
H	9.856784 5.482825 0.000000
C	8.868268 3.511996 0.000000
H	7.853302 3.110359 0.000000
C	9.857721 2.583068 0.000000
H	10.910018 2.858895 0.000000
C	9.462622 1.195638 0.000000
H	8.379682 1.058924 0.000000
C	10.190076 0.049887 0.000000
H	11.277908 0.055408 0.000000
C	9.462525 -1.195802 0.000000
H	8.379579 -1.059166 0.000000
C	9.882447 -2.486393 0.000000
H	10.937520 -2.751397 0.000000
C	8.868132 -3.512181 0.000000
H	7.853129 -3.110657 0.000000
C	8.954129 -4.866659 0.000000
H	9.910239 -5.385556 0.000000
C	7.716688 -5.608209 0.000000
H	6.833314 -4.967048 0.000000
C	7.463343 -6.941568 0.000000
H	8.260486 -7.681818 0.000000
C	6.080383 -7.352176 0.000000
H	5.384240 -6.511452 0.000000
C	5.503365 -8.580620 0.000000
H	6.091351 -9.495855 0.000000
C	4.061726 -8.634316 0.000000
H	3.596596 -7.646834 0.000000
C	3.197226 -9.680578 0.000000
H	3.538967 -10.713344 0.000000
C	1.787572 -9.373848 0.000000
H	1.582860 -8.301673 0.000000
C	0.689884 -10.172038 0.000000
H	0.763841 -11.257348 0.000000
C	-0.599098 -9.524163 0.000000
H	-0.530621 -8.434772 0.000000
C	-1.860893 -10.024038 0.000000
H	-2.059454 -11.093591 0.000000
C	-2.948032 -9.075714 0.000000
H	-2.610547 -8.037647 0.000000
C	-4.294545 -9.245797 0.000000
H	-4.753038 -10.232288 0.000000
C	-5.111434 -8.056750 0.000000
H	-4.526236 -7.135329 0.000000
C	-6.457915 -7.886411 0.000000
H	-7.147454 -8.727789 0.000000
C	-6.953320 -6.531529 0.000000
H	-6.157346 -5.784595 0.000000
C	-8.215140 -6.031712 0.000000
H	-9.092235 -6.675210 0.000000
C	-8.358111 -4.596200 0.000000
H	-7.401406 -4.070670 0.000000
C	-9.456097 -3.798418 0.000000
H	-10.465610 -4.203758 0.000000
C	-9.237862 -2.372382 0.000000
H	-8.180596 -2.100987 0.000000
