# Supplementary material for: The Different Story of π Bonds
Source: Molecules. 2021 Jun 22;26(13):3805. doi: 10.3390/molecules26133805 (PMC8270318; doi:10.3390/molecules26133805)
Supplement: Supplementary file 1 [file molecules-26-03805-s001.zip › Geometries/2_Bond-length-alternation/All-Anti-Annulenes/n80.xyz]

160
C	9.484123 12.968073 0.000000
H	10.127307 13.846905 0.000000
C	8.052540 13.140386 0.000000
H	7.482098 12.209532 0.000000
C	7.338667 14.292088 0.000000
H	7.836528 15.260689 0.000000
C	5.897786 14.238461 0.000000
H	5.479817 13.229899 0.000000
C	5.012597 15.264385 0.000000
H	5.352750 16.298964 0.000000
C	3.597799 14.986057 0.000000
H	3.342633 13.924557 0.000000
C	2.562998 15.860877 0.000000
H	2.737065 16.935930 0.000000
C	1.209190 15.364551 0.000000
H	1.123413 14.276203 0.000000
C	0.050299 16.066713 0.000000
H	0.054179 17.155779 0.000000
C	-1.209187 15.364787 0.000000
H	-1.123720 14.276408 0.000000
C	-2.463686 15.876930 0.000000
H	-2.630372 16.953146 0.000000
C	-3.597796 14.986460 0.000000
H	-3.342939 13.924878 0.000000
C	-4.916981 15.295948 0.000000
H	-5.249985 16.332849 0.000000
C	-5.897786 14.239033 0.000000
H	-5.480058 13.230380 0.000000
C	-7.249173 14.338363 0.000000
H	-7.740359 15.310366 0.000000
C	-8.052548 13.141005 0.000000
H	-7.482167 12.210110 0.000000
C	-9.402821 13.027649 0.000000
H	-10.039977 13.910858 0.000000
C	-10.008939 11.719326 0.000000
H	-9.299829 10.889242 0.000000
C	-11.324820 11.396110 0.000000
H	-12.092329 12.168777 0.000000
C	-11.718865 10.009103 0.000000
H	-10.888752 9.300038 0.000000
C	-12.968073 9.484123 0.000000
H	-13.846905 10.127308 0.000000
C	-13.140385 8.052541 0.000000
H	-12.209531 7.482099 0.000000
C	-14.292088 7.338668 0.000000
H	-15.260689 7.836529 0.000000
C	-14.238461 5.897787 0.000000
H	-13.229899 5.479818 0.000000
C	-15.264384 5.012598 0.000000
H	-16.298964 5.352750 0.000000
C	-14.986057 3.597799 0.000000
H	-13.924557 3.342634 0.000000
C	-15.860876 2.562998 0.000000
H	-16.935930 2.737066 0.000000
C	-15.364551 1.209190 0.000000
H	-14.276203 1.123414 0.000000
C	-16.066713 0.050299 0.000000
H	-17.155778 0.054179 0.000000
C	-15.364787 -1.209187 0.000000
H	-14.276408 -1.123720 0.000000
C	-15.876929 -2.463686 0.000000
H	-16.953145 -2.630372 0.000000
C	-14.986458 -3.597796 0.000000
H	-13.924877 -3.342938 0.000000
C	-15.295947 -4.916981 0.000000
H	-16.332848 -5.249985 0.000000
C	-14.239032 -5.897786 0.000000
H	-13.230379 -5.480058 0.000000
C	-14.338362 -7.249173 0.000000
H	-15.310365 -7.740359 0.000000
C	-13.141004 -8.052548 0.000000
H	-12.210109 -7.482166 0.000000
C	-13.027649 -9.402821 0.000000
H	-13.910857 -10.039977 0.000000
C	-11.719325 -10.008939 0.000000
H	-10.889241 -9.299829 0.000000
C	-11.396109 -11.324820 0.000000
H	-12.168776 -12.092329 0.000000
C	-10.009102 -11.718865 0.000000
H	-9.300037 -10.888752 0.000000
C	-9.484123 -12.968073 0.000000
H	-10.127307 -13.846905 0.000000
C	-8.052540 -13.140386 0.000000
H	-7.482098 -12.209532 0.000000
C	-7.338667 -14.292088 0.000000
H	-7.836528 -15.260689 0.000000
C	-5.897786 -14.238461 0.000000
H	-5.479817 -13.229899 0.000000
C	-5.012597 -15.264385 0.000000
H	-5.352750 -16.298964 0.000000
C	-3.597799 -14.986057 0.000000
H	-3.342633 -13.924557 0.000000
C	-2.562998 -15.860877 0.000000
H	-2.737065 -16.935930 0.000000
C	-1.209190 -15.364551 0.000000
H	-1.123413 -14.276203 0.000000
C	-0.050299 -16.066713 0.000000
H	-0.054179 -17.155779 0.000000
C	1.209187 -15.364787 0.000000
H	1.123720 -14.276408 0.000000
C	2.463686 -15.876930 0.000000
H	2.630372 -16.953146 0.000000
C	3.597796 -14.986460 0.000000
H	3.342939 -13.924878 0.000000
C	4.916981 -15.295948 0.000000
H	5.249985 -16.332849 0.000000
C	5.897786 -14.239033 0.000000
H	5.480058 -13.230380 0.000000
C	7.249173 -14.338363 0.000000
H	7.740359 -15.310366 0.000000
C	8.052548 -13.141005 0.000000
H	7.482167 -12.210110 0.000000
C	9.402821 -13.027649 0.000000
H	10.039977 -13.910858 0.000000
C	10.008939 -11.719326 0.000000
H	9.299829 -10.889242 0.000000
C	11.324820 -11.396110 0.000000
H	12.092329 -12.168777 0.000000
C	11.718865 -10.009103 0.000000
H	10.888752 -9.300038 0.000000
C	12.968073 -9.484123 0.000000
H	13.846905 -10.127308 0.000000
C	13.140385 -8.052541 0.000000
H	12.209531 -7.482099 0.000000
C	14.292088 -7.338668 0.000000
H	15.260689 -7.836529 0.000000
C	14.238461 -5.897787 0.000000
H	13.229899 -5.479818 0.000000
C	15.264384 -5.012598 0.000000
H	16.298964 -5.352750 0.000000
C	14.986057 -3.597799 0.000000
H	13.924557 -3.342634 0.000000
C	15.860876 -2.562998 0.000000
H	16.935930 -2.737066 0.000000
C	15.364551 -1.209190 0.000000
H	14.276203 -1.123414 0.000000
C	16.066713 -0.050299 0.000000
H	17.155778 -0.054179 0.000000
C	15.364787 1.209187 0.000000
H	14.276408 1.123720 0.000000
C	15.876929 2.463686 0.000000
H	16.953145 2.630372 0.000000
C	14.986458 3.597796 0.000000
H	13.924877 3.342938 0.000000
C	15.295947 4.916981 0.000000
H	16.332848 5.249985 0.000000
C	14.239032 5.897786 0.000000
H	13.230379 5.480058 0.000000
C	14.338362 7.249173 0.000000
H	15.310365 7.740359 0.000000
C	13.141004 8.052548 0.000000
H	12.210109 7.482166 0.000000
C	13.027649 9.402821 0.000000
H	13.910857 10.039977 0.000000
C	11.719325 10.008939 0.000000
H	10.889241 9.299829 0.000000
C	11.396109 11.324820 0.000000
H	12.168776 12.092329 0.000000
C	10.009102 11.718865 0.000000
H	9.300037 10.888752 0.000000
