# Supplementary material for: The Different Story of π Bonds
Source: Molecules. 2021 Jun 22;26(13):3805. doi: 10.3390/molecules26133805 (PMC8270318; doi:10.3390/molecules26133805)
Supplement: Supplementary file 1 [file molecules-26-03805-s001.zip › Geometries/2_Bond-length-alternation/All-Cis-Annulenes/n10.xyz]

20
C	0.699423 2.152754 0.000000
C	-0.699423 2.152754 -0.000000
C	-1.831257 1.330428 0.000000
C	-2.263525 0.000047 0.000000
C	-1.831202 -1.330504 0.000000
C	-0.699512 -2.152725 -0.000000
C	0.699512 -2.152725 0.000000
C	1.831202 -1.330504 0.000000
C	2.263525 0.000047 0.000000
C	1.831257 1.330428 -0.000000
H	1.035920 3.188163 0.000000
H	-1.035920 3.188163 -0.000000
H	-2.712006 1.970415 0.000000
H	-3.352240 -0.000022 0.000000
H	-2.712032 -1.970380 0.000000
H	-1.035878 -3.188177 -0.000000
H	1.035878 -3.188177 0.000000
H	2.712032 -1.970380 0.000000
H	3.352240 -0.000022 0.000000
H	2.712006 1.970415 -0.000000
