# Supplementary material for: The Different Story of π Bonds
Source: Molecules. 2021 Jun 22;26(13):3805. doi: 10.3390/molecules26133805 (PMC8270318; doi:10.3390/molecules26133805)
Supplement: Supplementary file 1 [file molecules-26-03805-s001.zip › Geometries/2_Bond-length-alternation/All-Cis-Annulenes/n100.xyz]

200
C	-2.259030 -23.482618 -0.000000
C	-3.669608 -23.304421 -0.000000
C	-5.189907 -23.014408 -0.000000
C	-6.566611 -22.660931 -0.000000
C	-8.037551 -22.182993 -0.000000
C	-9.359177 -21.659725 -0.000000
C	-10.758263 -21.001365 -0.000000
C	-12.003844 -20.316600 -0.000000
C	-13.309165 -19.488219 -0.000000
C	-14.459033 -18.652790 -0.000000
C	-15.650029 -17.667513 -0.000000
C	-16.686065 -16.694611 -0.000000
C	-17.744055 -15.567966 -0.000000
C	-18.649929 -14.472952 0.000000
C	-19.558244 -13.222764 0.000000
C	-20.319698 -12.022904 0.000000
C	-21.064101 -10.668839 0.000000
C	-21.669145 -9.383057 0.000000
C	-22.237912 -7.946514 0.000000
C	-22.677018 -6.595086 0.000000
C	-23.061236 -5.098656 0.000000
C	-23.327497 -3.702864 0.000000
C	-23.521125 -2.170143 0.000000
C	-23.610346 -0.752015 0.000000
C	-23.610346 0.792867 0.000000
C	-23.521125 2.210991 0.000000
C	-23.327500 3.743696 0.000000
C	-23.061240 5.139477 0.000000
C	-22.677030 6.635877 0.000000
C	-22.237930 7.987287 0.000000
C	-21.669181 9.423784 0.000000
C	-21.064148 10.709543 0.000000
C	-20.319775 12.063554 0.000000
C	-19.558337 13.263387 0.000000
C	-18.650069 14.513511 0.000000
C	-17.744218 15.608497 0.000000
C	-16.686292 16.735074 0.000000
C	-15.650285 17.707949 0.000000
C	-14.459378 18.693153 0.000000
C	-13.309540 19.528559 0.000000
C	-12.004338 20.356866 0.000000
C	-10.758774 21.041620 0.000000
C	-9.359866 21.699896 0.000000
C	-8.038203 22.223180 0.000000
C	-6.567553 22.701023 0.000000
C	-5.190630 23.054557 0.000000
C	-3.671455 23.344355 0.000000
C	-2.260961 23.522542 0.000000
C	-0.717172 23.619669 0.000000
C	0.704645 23.619669 0.000000
C	2.248707 23.522524 0.000000
C	3.659434 23.344308 0.000000
C	5.179409 23.054357 0.000000
C	6.556784 22.700707 0.000000
C	8.028710 22.222450 0.000000
C	9.351016 21.698912 0.000000
C	10.751601 21.039847 0.000000
C	11.997958 20.354656 0.000000
C	13.305125 19.525103 0.000000
C	14.455855 18.689049 0.000000
C	15.648900 17.702076 0.000000
C	16.685844 16.728320 0.000000
C	17.745938 15.599435 0.000000
C	18.652711 14.503335 -0.000000
C	19.563049 13.250362 -0.000000
C	20.325336 12.049189 -0.000000
C	21.071545 10.691841 -0.000000
C	21.677300 9.404547 -0.000000
C	22.247539 7.964287 -0.000000
C	22.687191 6.611178 -0.000000
C	23.072449 5.110696 -0.000000
C	23.339054 3.713104 -0.000000
C	23.533221 2.176115 -0.000000
C	23.622559 0.756123 -0.000000
C	23.622559 -0.793113 -0.000000
C	23.533220 -2.213108 -0.000000
C	23.339051 -3.750114 -0.000000
C	23.072444 -5.147716 -0.000000
C	22.687178 -6.648231 -0.000000
C	22.247521 -8.001357 -0.000000
C	21.677264 -9.441660 -0.000000
C	21.071499 -10.728976 -0.000000
C	20.325259 -12.086382 -0.000000
C	19.562955 -13.287581 -0.000000
C	18.652572 -14.540616 -0.000000
C	17.745778 -15.636741 -0.000000
C	16.685620 -16.765695 -0.000000
C	15.648649 -17.739475 -0.000000
C	14.455523 -18.726515 -0.000000
C	13.304764 -19.562590 -0.000000
C	11.997491 -20.392211 -0.000000
C	10.751110 -21.077415 -0.000000
C	9.350390 -21.736544 -0.000000
C	8.028089 -22.260080 -0.000000
C	6.555981 -22.738397 -0.000000
C	5.178690 -23.092025 -0.000000
C	3.658284 -23.382058 -0.000000
C	2.247884 -23.560233 -0.000000
C	0.705150 -23.657293 -0.000000
C	-0.706132 -23.657293 -0.000000
H	-2.359410 -24.544527 -0.000000
H	-3.836677 -24.359255 -0.000000
H	-5.422956 -24.057012 -0.000000
H	-6.864690 -23.686926 -0.000000
H	-8.399447 -23.188198 -0.000000
H	-9.783465 -22.640198 -0.000000
H	-11.243276 -21.953256 -0.000000
H	-12.547673 -21.236165 -0.000000
H	-13.909656 -20.371816 -0.000000
H	-15.113811 -19.496925 -0.000000
H	-16.356524 -18.468874 -0.000000
H	-17.441476 -17.450022 -0.000000
H	-18.545409 -16.274455 -0.000000
H	-19.494050 -15.127720 0.000000
H	-20.441810 -13.823235 0.000000
H	-21.239231 -12.566714 0.000000
H	-22.015961 -11.153836 0.000000
H	-22.649565 -9.807323 0.000000
H	-23.243044 -8.308383 0.000000
H	-23.702883 -6.893127 0.000000
H	-24.103791 -5.331694 0.000000
H	-24.382620 -3.869979 0.000000
H	-24.584671 -2.270677 0.000000
H	-24.678104 -0.785571 0.000000
H	-24.678105 0.826423 0.000000
H	-24.584670 2.311526 0.000000
H	-24.382621 3.910811 0.000000
H	-24.103794 5.372515 0.000000
H	-23.702894 6.933918 0.000000
H	-23.243059 8.349155 0.000000
H	-22.649599 9.848048 0.000000
H	-22.016006 11.194539 0.000000
H	-21.239303 12.607361 0.000000
H	-20.441902 13.863857 0.000000
H	-19.494186 15.168276 0.000000
H	-18.545569 16.314983 0.000000
H	-17.441701 17.490483 0.000000
H	-16.356774 18.509303 0.000000
H	-15.114153 19.537284 0.000000
H	-13.910029 20.412152 0.000000
H	-12.548163 21.276424 0.000000
H	-11.243786 21.993509 0.000000
H	-9.784152 22.680364 0.000000
H	-8.400094 23.228373 0.000000
H	-6.865613 23.726952 0.000000
H	-5.423685 24.097182 0.000000
H	-3.838583 24.399558 0.000000
H	-2.361504 24.586176 0.000000
H	-0.750731 24.687523 0.000000
H	0.738204 24.687529 0.000000
H	2.349251 24.586178 0.000000
H	3.826567 24.399545 0.000000
H	5.412473 24.097025 0.000000
H	6.854861 23.726695 0.000000
H	8.390626 23.227708 0.000000
H	9.775335 22.679455 0.000000
H	11.236656 21.991821 0.000000
H	12.541836 21.274304 0.000000
H	13.905679 20.408791 0.000000
H	15.110710 19.533282 0.000000
H	16.355479 18.503532 0.000000
H	17.441358 17.483834 0.000000
H	18.547407 16.306024 0.000000
H	19.496956 15.158200 -0.000000
H	20.446758 13.850930 -0.000000
H	21.245018 12.593088 -0.000000
H	22.023566 11.176921 -0.000000
H	22.657895 9.828888 -0.000000
H	23.252850 8.326222 -0.000000
H	23.713246 6.909274 -0.000000
H	24.115203 5.343779 -0.000000
H	24.394377 3.880251 -0.000000
H	24.596973 2.276669 -0.000000
H	24.690526 0.789686 -0.000000
H	24.690523 -0.826675 -0.000000
H	24.596975 -2.313663 -0.000000
H	24.394377 -3.917261 -0.000000
H	24.115196 -5.380799 -0.000000
H	23.713238 -6.946329 -0.000000
H	23.252834 -8.363292 -0.000000
H	22.657859 -9.866002 -0.000000
H	22.023527 -11.214059 -0.000000
H	21.244942 -12.630281 -0.000000
H	20.446666 -13.888150 -0.000000
H	19.496824 -15.195485 -0.000000
H	18.547247 -16.343332 -0.000000
H	17.441138 -17.521214 -0.000000
H	16.355233 -18.540938 -0.000000
H	15.110377 -19.570748 -0.000000
H	13.905325 -20.446288 -0.000000
H	12.541373 -21.311866 -0.000000
H	11.236164 -22.029389 -0.000000
H	9.774716 -22.717104 -0.000000
H	8.390003 -23.265337 -0.000000
H	6.854062 -23.764398 -0.000000
H	5.411754 -24.134693 -0.000000
H	3.825393 -24.437145 -0.000000
H	2.348427 -24.623864 -0.000000
H	0.738754 -24.726577 -0.000000
H	-0.792285 -24.723920 -0.000000
