# Supplementary material for: The Different Story of π Bonds
Source: Molecules. 2021 Jun 22;26(13):3805. doi: 10.3390/molecules26133805 (PMC8270318; doi:10.3390/molecules26133805)
Supplement: Supplementary file 1 [file molecules-26-03805-s001.zip › Geometries/2_Bond-length-alternation/All-Cis-Annulenes/n12.xyz]

24
C	-0.000000 2.646707 0.677778
C	0.000000 2.646707 -0.677778
C	-0.000000 1.910372 -1.953465
C	-0.000000 0.736481 -2.631363
C	-0.000000 -0.736481 -2.631363
C	-0.000000 -1.910372 -1.953465
C	-0.000000 -2.646707 -0.677778
C	-0.000000 -2.646707 0.677778
C	-0.000000 -1.910372 1.953465
C	-0.000000 -0.736481 2.631363
C	-0.000000 0.736481 2.631363
C	-0.000000 1.910372 1.953465
H	-0.000000 3.690887 0.983316
H	0.000000 3.690887 -0.983316
H	-0.000000 2.697230 -2.704826
H	-0.000000 0.993946 -3.688437
H	-0.000000 -0.993946 -3.688437
H	-0.000000 -2.697230 -2.704826
H	-0.000000 -3.690887 -0.983316
H	-0.000000 -3.690887 0.983316
H	-0.000000 -2.697230 2.704826
H	-0.000000 -0.993946 3.688437
H	-0.000000 0.993946 3.688437
H	-0.000000 2.697230 2.704826
