# Supplementary material for: The Different Story of π Bonds
Source: Molecules. 2021 Jun 22;26(13):3805. doi: 10.3390/molecules26133805 (PMC8270318; doi:10.3390/molecules26133805)
Supplement: Supplementary file 1 [file molecules-26-03805-s001.zip › Geometries/2_Bond-length-alternation/All-Cis-Annulenes/n14.xyz]

28
C	3.090281 -0.715202 -0.000000
C	2.485881 -1.969986 -0.000000
C	1.367478 -2.861764 -0.000000
C	0.009661 -3.171723 -0.000000
C	-1.384945 -2.853513 0.000000
C	-2.473870 -1.985161 0.000000
C	-3.094492 -0.696366 0.000000
C	-3.094492 0.696366 0.000000
C	-2.473870 1.985161 0.000000
C	-1.384945 2.853513 0.000000
C	0.009661 3.171723 0.000000
C	1.367478 2.861763 -0.000000
C	2.485881 1.969986 -0.000000
C	3.090281 0.715202 -0.000000
H	4.151556 -0.948835 -0.000000
H	3.330135 -2.654196 -0.000000
H	1.846574 -3.837140 -0.000000
H	0.001222 -4.258381 -0.000000
H	-1.848699 -3.836283 0.000000
H	-3.328765 -2.656036 0.000000
H	-4.151995 -0.946501 0.000000
H	-4.151995 0.946501 0.000000
H	-3.328765 2.656036 0.000000
H	-1.848699 3.836284 0.000000
H	0.001222 4.258381 0.000000
H	1.846574 3.837140 -0.000000
H	3.330135 2.654196 -0.000000
H	4.151556 0.948835 -0.000000
