# Supplementary material for: The Different Story of π Bonds
Source: Molecules. 2021 Jun 22;26(13):3805. doi: 10.3390/molecules26133805 (PMC8270318; doi:10.3390/molecules26133805)
Supplement: Supplementary file 1 [file molecules-26-03805-s001.zip › Geometries/2_Bond-length-alternation/All-Cis-Annulenes/n16.xyz]

32
C	3.018313 2.052012 -0.000000
C	2.052012 3.018313 0.000000
C	0.683278 3.585259 -0.000000
C	-0.683278 3.585259 -0.000000
C	-2.052012 3.018313 -0.000000
C	-3.018313 2.052012 -0.000000
C	-3.585259 0.683278 -0.000000
C	-3.585259 -0.683278 -0.000000
C	-3.018313 -2.052012 -0.000000
C	-2.052012 -3.018313 -0.000000
C	-0.683278 -3.585259 -0.000000
C	0.683278 -3.585259 -0.000000
C	2.052012 -3.018313 -0.000000
C	3.018313 -2.052012 -0.000000
C	3.585259 -0.683278 -0.000000
C	3.585259 0.683278 -0.000000
H	3.935677 2.632306 -0.000000
H	2.632306 3.935677 0.000000
H	0.921626 4.644261 -0.000000
H	-0.921626 4.644261 -0.000000
H	-2.632306 3.935677 -0.000000
H	-3.935677 2.632306 -0.000000
H	-4.644261 0.921626 -0.000000
H	-4.644261 -0.921626 -0.000000
H	-3.935677 -2.632306 -0.000000
H	-2.632306 -3.935677 -0.000000
H	-0.921626 -4.644261 -0.000000
H	0.921626 -4.644261 -0.000000
H	2.632306 -3.935677 -0.000000
H	3.935677 -2.632306 -0.000000
H	4.644261 -0.921626 -0.000000
H	4.644261 0.921626 -0.000000
