# Supplementary material for: The Different Story of π Bonds
Source: Molecules. 2021 Jun 22;26(13):3805. doi: 10.3390/molecules26133805 (PMC8270318; doi:10.3390/molecules26133805)
Supplement: Supplementary file 1 [file molecules-26-03805-s001.zip › Geometries/2_Bond-length-alternation/All-Cis-Annulenes/n18.xyz]

36
C	0.689460 4.047918 0.000000
C	-0.689460 4.047918 -0.000000
C	-2.073794 3.544061 0.000000
C	-3.130108 2.657709 0.000000
C	-3.866697 1.381899 0.000000
C	-4.106144 0.023928 -0.000000
C	-3.850330 -1.426869 -0.000000
C	-3.160870 -2.621049 0.000000
C	-2.032350 -3.567989 -0.000000
C	-0.736589 -4.039608 -0.000000
C	0.736589 -4.039608 0.000000
C	2.032350 -3.567989 0.000000
C	3.160870 -2.621049 0.000000
C	3.850330 -1.426869 -0.000000
C	4.106144 0.023928 0.000000
C	3.866697 1.381899 0.000000
C	3.130108 2.657709 0.000000
C	2.073794 3.544061 -0.000000
H	0.900305 5.111286 0.000000
H	-0.900305 5.111286 -0.000000
H	-2.595798 4.494177 0.000000
H	-3.975145 3.336767 0.000000
H	-4.877298 1.774193 0.000000
H	-5.189970 0.000938 -0.000000
H	-4.876656 -1.775956 -0.000000
H	-3.976351 -3.335330 0.000000
H	-2.594173 -4.495115 -0.000000
H	-0.902153 -5.110960 -0.000000
H	0.902153 -5.110960 0.000000
H	2.594173 -4.495115 0.000000
H	3.976351 -3.335330 0.000000
H	4.876656 -1.775956 -0.000000
H	5.189970 0.000938 0.000000
H	4.877298 1.774193 0.000000
H	3.975145 3.336767 0.000000
H	2.595798 4.494177 -0.000000
