# Supplementary material for: The Different Story of π Bonds
Source: Molecules. 2021 Jun 22;26(13):3805. doi: 10.3390/molecules26133805 (PMC8270318; doi:10.3390/molecules26133805)
Supplement: Supplementary file 1 [file molecules-26-03805-s001.zip › Geometries/2_Bond-length-alternation/All-Cis-Annulenes/n20.xyz]

40
C	4.081971 -2.046945 0.000000
C	4.508541 -0.734096 0.000000
C	4.508541 0.747257 -0.000000
C	4.082187 2.059441 -0.000000
C	3.212118 3.256988 -0.000000
C	2.096092 4.067828 -0.000000
C	0.688311 4.525244 -0.000000
C	-0.691493 4.525244 -0.000000
C	-2.100280 4.067502 -0.000000
C	-3.217196 3.256014 -0.000000
C	-4.088898 2.056220 -0.000000
C	-4.515808 0.742324 -0.000000
C	-4.515808 -0.742384 0.000000
C	-4.088666 -2.056995 0.000000
C	-3.215354 -3.259005 0.000000
C	-2.096850 -4.071645 0.000000
C	-0.683854 -4.530756 0.000000
C	0.698328 -4.530756 0.000000
C	2.110131 -4.072033 0.000000
C	3.226427 -3.260997 0.000000
H	5.046724 -2.538511 0.000000
H	5.577771 -0.903446 0.000000
H	5.577903 0.916627 -0.000000
H	5.046888 2.550981 -0.000000
H	3.977696 4.022566 -0.000000
H	2.587626 5.032517 -0.000000
H	0.857682 5.594612 -0.000000
H	-0.860864 5.594610 -0.000000
H	-2.591817 5.032197 -0.000000
H	-3.982778 4.021596 -0.000000
H	-5.053602 2.547761 -0.000000
H	-5.585186 0.911697 -0.000000
H	-5.585193 -0.911758 0.000000
H	-5.053372 -2.548537 0.000000
H	-3.980947 -4.024597 0.000000
H	-2.588392 -5.036352 0.000000
H	-0.853224 -5.600118 0.000000
H	0.867700 -5.600128 0.000000
H	2.601832 -5.037052 0.000000
H	4.002917 -4.015374 0.000000
