# Supplementary material for: The Different Story of π Bonds
Source: Molecules. 2021 Jun 22;26(13):3805. doi: 10.3390/molecules26133805 (PMC8270318; doi:10.3390/molecules26133805)
Supplement: Supplementary file 1 [file molecules-26-03805-s001.zip › Geometries/2_Bond-length-alternation/All-Cis-Annulenes/n22.xyz]

44
C	4.990637 0.746365 -0.000000
C	4.601914 2.070612 -0.000000
C	3.795051 3.326449 -0.000000
C	2.752186 4.230419 -0.000000
C	1.394443 4.850696 0.000000
C	0.028395 5.047189 0.000000
C	-1.449105 4.834793 0.000000
C	-2.704408 4.261290 0.000000
C	-3.832321 3.283566 0.000000
C	-4.578232 2.122388 0.000000
C	-4.998569 0.690078 0.000000
C	-4.998569 -0.690078 0.000000
C	-4.578232 -2.122388 0.000000
C	-3.832321 -3.283566 0.000000
C	-2.704408 -4.261290 0.000000
C	-1.449105 -4.834793 0.000000
C	0.028395 -5.047189 -0.000000
C	1.394443 -4.850696 -0.000000
C	2.752186 -4.230419 -0.000000
C	3.795051 -3.326449 -0.000000
C	4.601914 -2.070612 -0.000000
C	4.990636 -0.746365 -0.000000
H	6.065036 0.871755 -0.000000
H	5.573628 2.545815 -0.000000
H	4.631177 4.012708 -0.000000
H	3.312757 5.155508 -0.000000
H	1.726773 5.880051 -0.000000
H	-0.000242 6.128505 0.000000
H	-1.726214 5.880376 0.000000
H	-3.313357 5.155287 0.000000
H	-4.630866 4.013193 0.000000
H	-5.573854 2.545236 0.000000
H	-6.064784 0.872283 0.000000
H	-6.064784 -0.872283 0.000000
H	-5.573854 -2.545236 0.000000
H	-4.630866 -4.013192 0.000000
H	-3.313357 -5.155287 0.000000
H	-1.726214 -5.880376 0.000000
H	-0.000242 -6.128505 -0.000000
H	1.726773 -5.880051 -0.000000
H	3.312757 -5.155508 -0.000000
H	4.631178 -4.012708 -0.000000
H	5.573628 -2.545814 -0.000000
H	6.065036 -0.871756 -0.000000
