# Supplementary material for: The Different Story of π Bonds
Source: Molecules. 2021 Jun 22;26(13):3805. doi: 10.3390/molecules26133805 (PMC8270318; doi:10.3390/molecules26133805)
Supplement: Supplementary file 1 [file molecules-26-03805-s001.zip › Geometries/2_Bond-length-alternation/All-Cis-Annulenes/n24.xyz]

48
C	0.000000 0.000000 0.000000
C	0.000000 0.000000 1.387571
C	0.385586 0.000000 2.826597
C	1.079029 0.000000 4.027676
C	2.131599 0.000000 5.080246
C	3.332376 0.000000 5.773515
C	4.769846 0.000000 6.158684
C	6.156444 0.000000 6.158684
C	7.594317 0.000000 5.773407
C	8.795487 0.000000 5.079911
C	9.848859 0.000000 4.026539
C	10.542708 0.000000 2.824757
C	10.928659 0.000000 1.384367
C	10.928659 0.000000 -0.004163
C	10.542321 0.000000 -1.445999
C	9.847725 0.000000 -2.649074
C	8.791461 0.000000 -3.705337
C	7.588056 0.000000 -4.400124
C	6.144801 0.000000 -4.786843
C	4.755240 0.000000 -4.786843
C	3.312374 0.000000 -4.400228
C	2.109426 0.000000 -3.705705
C	1.054143 0.000000 -2.650423
C	0.361098 0.000000 -1.450034
H	-1.071135 0.000000 -0.141018
H	-1.071005 0.000000 1.528571
H	-0.612579 0.000000 3.240051
H	0.221868 0.000000 4.685399
H	1.473890 0.000000 5.937389
H	2.918922 0.000000 6.771683
H	4.628826 0.000000 7.229844
H	6.297465 0.000000 7.229845
H	8.007774 0.000000 6.771582
H	9.453203 0.000000 5.937063
H	10.706020 0.000000 4.684262
H	11.540899 0.000000 3.238222
H	11.999857 0.000000 1.525393
H	11.999861 0.000000 -0.145190
H	11.540538 0.000000 -1.859474
H	10.704913 0.000000 -3.306818
H	9.449209 0.000000 -4.562531
H	8.001535 0.000000 -5.398350
H	6.285830 0.000000 -5.858065
H	4.614211 0.000000 -5.858065
H	2.898909 0.000000 -5.398420
H	1.451689 0.000000 -4.562885
H	0.196599 0.000000 -3.308439
H	-0.644273 0.000000 -1.845732
