# Supplementary material for: The Different Story of π Bonds
Source: Molecules. 2021 Jun 22;26(13):3805. doi: 10.3390/molecules26133805 (PMC8270318; doi:10.3390/molecules26133805)
Supplement: Supplementary file 1 [file molecules-26-03805-s001.zip › Geometries/2_Bond-length-alternation/All-Cis-Annulenes/n28.xyz]

56
C	0.752138 6.398020 -0.000000
C	2.110252 6.087968 -0.000000
C	3.459404 5.438172 -0.000000
C	4.548029 4.569943 -0.000000
C	5.480875 3.400089 -0.000000
C	6.084816 2.145865 -0.000000
C	6.417565 0.687744 -0.000000
C	6.417516 -0.704181 -0.000000
C	6.084666 -2.162277 -0.000000
C	5.480621 -3.416493 0.000000
C	4.547707 -4.586264 0.000000
C	3.458944 -5.454479 0.000000
C	2.109941 -6.104088 0.000000
C	0.751707 -6.414067 0.000000
C	-0.746878 -6.414041 0.000000
C	-2.105780 -6.103859 0.000000
C	-3.457161 -5.453048 0.000000
C	-4.547419 -4.583578 0.000000
C	-5.483284 -3.410023 0.000000
C	-6.088507 -2.153247 0.000000
C	-6.422639 -0.689303 0.000000
C	-6.422639 0.705743 0.000000
C	-6.088507 2.169689 0.000000
C	-5.483307 3.426417 -0.000000
C	-4.547419 4.600001 -0.000000
C	-3.457281 5.469375 -0.000000
C	-2.106167 6.120058 -0.000000
C	-0.750276 6.429553 -0.000000
H	0.872921 7.469592 -0.000000
H	2.466439 7.105761 -0.000000
H	4.033228 6.351330 -0.000000
H	5.310683 5.332543 -0.000000
H	6.394076 3.973849 -0.000000
H	7.102796 2.502038 -0.000000
H	7.489287 0.808469 -0.000000
H	7.489233 -0.824962 -0.000000
H	7.102627 -2.518502 -0.000000
H	6.393793 -3.990303 0.000000
H	5.310308 -5.348892 0.000000
H	4.032730 -6.367685 0.000000
H	2.466141 -7.122088 0.000000
H	0.872455 -7.485830 0.000000
H	-0.867646 -7.485817 0.000000
H	-2.462007 -7.121882 0.000000
H	-4.030993 -6.366292 0.000000
H	-5.310083 -5.346241 0.000000
H	-6.396540 -3.983863 0.000000
H	-7.106565 -2.509487 0.000000
H	-7.494459 -0.810076 0.000000
H	-7.494461 0.826498 0.000000
H	-7.106571 2.525911 0.000000
H	-6.396573 4.000241 -0.000000
H	-5.310068 5.362624 -0.000000
H	-4.031127 6.382605 -0.000000
H	-2.462596 7.138598 -0.000000
H	-0.848538 7.503739 -0.000000
