# Supplementary material for: The Different Story of π Bonds
Source: Molecules. 2021 Jun 22;26(13):3805. doi: 10.3390/molecules26133805 (PMC8270318; doi:10.3390/molecules26133805)
Supplement: Supplementary file 1 [file molecules-26-03805-s001.zip › Geometries/2_Bond-length-alternation/All-Cis-Annulenes/n30.xyz]

60
C	-6.001978 3.429534 -0.000000
C	-6.569755 2.154285 -0.000000
C	-6.881611 0.687120 -0.000000
C	-6.881611 -0.708190 -0.000000
C	-6.570011 -2.174153 -0.000000
C	-6.002628 -3.448516 -0.000000
C	-5.122075 -4.660492 -0.000000
C	-4.085563 -5.593772 -0.000000
C	-2.788309 -6.342742 -0.000000
C	-1.461725 -6.773776 0.000000
C	0.028422 -6.930396 0.000000
C	1.415990 -6.784557 0.000000
C	2.841815 -6.321278 0.000000
C	4.050541 -5.623420 0.000000
C	5.165527 -4.619482 0.000000
C	5.986302 -3.489783 0.000000
C	6.597087 -2.117935 0.000000
C	6.887539 -0.751469 0.000000
C	6.887539 0.751323 0.000000
C	6.596981 2.118291 0.000000
C	5.985384 3.491961 0.000000
C	5.163760 4.622828 0.000000
C	4.046067 5.629204 0.000000
C	2.835508 6.328120 0.000000
C	1.405252 6.792838 -0.000000
C	0.015299 6.938928 -0.000000
C	-1.479722 6.781795 -0.000000
C	-2.808396 6.350083 -0.000000
C	-4.109031 5.599161 -0.000000
C	-5.144402 4.666909 -0.000000
H	-6.935072 3.968257 -0.000000
H	-7.594508 2.487248 -0.000000
H	-7.953385 0.799768 -0.000000
H	-7.953425 -0.820842 -0.000000
H	-7.594927 -2.507169 -0.000000
H	-6.935912 -3.987347 -0.000000
H	-5.922934 -5.381588 -0.000000
H	-4.719002 -6.465626 -0.000000
H	-3.226637 -7.327244 -0.000000
H	-1.685783 -7.827889 0.000000
H	0.028422 -8.008085 0.000000
H	1.640052 -7.838685 0.000000
H	3.280155 -7.305805 0.000000
H	4.684002 -6.495305 0.000000
H	5.966425 -5.340615 0.000000
H	6.919636 -4.028643 0.000000
H	7.622070 -2.450972 0.000000
H	7.959398 -0.864125 0.000000
H	7.959410 0.863982 0.000000
H	7.621989 2.451336 0.000000
H	6.918761 4.030846 0.000000
H	5.964705 5.344002 0.000000
H	4.679574 6.501151 0.000000
H	3.273883 7.312725 0.000000
H	1.629334 7.847058 -0.000000
H	0.015299 8.016712 -0.000000
H	-1.703791 7.835954 -0.000000
H	-3.246760 7.334665 -0.000000
H	-4.742859 6.471550 -0.000000
H	-5.961306 5.370161 -0.000000
