# Supplementary material for: The Different Story of π Bonds
Source: Molecules. 2021 Jun 22;26(13):3805. doi: 10.3390/molecules26133805 (PMC8270318; doi:10.3390/molecules26133805)
Supplement: Supplementary file 1 [file molecules-26-03805-s001.zip › Geometries/2_Bond-length-alternation/All-Cis-Annulenes/n4.xyz]

 8
 
C	       -0.784150        0.666388        -0.000000
C	       -0.784150        -0.666537        0.000000
C	       0.784160        -0.666537        0.000000
C	       0.784160        0.666667        -0.000000
H	       -1.549563        1.431801        -0.000000
H	       -1.549556        -1.431944        0.000000
H	       1.549571        -1.431948        0.000000
H	       1.549428        1.432207        -0.000000
