# Supplementary material for: The Different Story of π Bonds
Source: Molecules. 2021 Jun 22;26(13):3805. doi: 10.3390/molecules26133805 (PMC8270318; doi:10.3390/molecules26133805)
Supplement: Supplementary file 1 [file molecules-26-03805-s001.zip › Geometries/2_Bond-length-alternation/All-Cis-Annulenes/n50.xyz]

100
C	9.004481 -7.403326 0.000000
C	9.832911 -6.263091 0.000000
C	10.567511 -4.926858 0.000000
C	11.086167 -3.616881 0.000000
C	11.465081 -2.141110 0.000000
C	11.641639 -0.743510 0.000000
C	11.641639 0.779450 0.000000
C	11.465107 2.176842 0.000000
C	11.086484 3.651481 0.000000
C	10.568038 4.960926 0.000000
C	9.834725 6.294819 0.000000
C	9.006979 7.434113 0.000000
C	7.965059 8.543645 0.000000
C	6.879998 9.441286 0.000000
C	5.594827 10.256880 0.000000
C	4.320549 10.856510 0.000000
C	2.872690 11.326948 0.000000
C	1.489164 11.590869 -0.000000
C	-0.030620 11.686486 -0.000000
C	-1.436539 11.598033 -0.000000
C	-2.932925 11.312582 -0.000000
C	-4.272938 10.877186 -0.000000
C	-5.651912 10.228290 -0.000000
C	-6.841831 9.473144 -0.000000
C	-8.016676 8.501228 -0.000000
C	-8.981656 7.473629 -0.000000
C	-9.878333 6.239458 -0.000000
C	-10.557610 5.003858 -0.000000
C	-11.119465 3.584775 -0.000000
C	-11.470200 2.218751 -0.000000
C	-11.661576 0.703857 -0.000000
C	-11.661576 -0.706757 -0.000000
C	-11.470131 -2.222198 -0.000000
C	-11.119273 -3.588701 -0.000000
C	-10.556823 -5.009288 -0.000000
C	-9.877083 -6.245729 -0.000000
C	-8.978892 -7.481983 -0.000000
C	-8.012979 -8.510576 -0.000000
C	-6.835538 -9.484640 -0.000000
C	-5.644202 -10.240685 -0.000000
C	-4.261659 -10.891260 -0.000000
C	-2.919856 -11.327238 -0.000000
C	-1.419271 -11.613490 0.000000
C	-0.011403 -11.702066 0.000000
C	1.512725 -11.606176 0.000000
C	2.898083 -11.341905 0.000000
C	4.350008 -10.870146 0.000000
C	5.625677 -10.269862 0.000000
C	6.913306 -9.452707 0.000000
C	7.994463 -8.558296 0.000000
H	9.830262 -8.086472 0.000000
H	10.738307 -6.837673 0.000000
H	11.537998 -5.383535 0.000000
H	12.106316 -3.948348 0.000000
H	12.518646 -2.342088 0.000000
H	12.712106 -0.810858 0.000000
H	12.712084 0.846797 0.000000
H	12.518655 2.377816 0.000000
H	12.106538 3.982916 0.000000
H	11.538507 5.417594 0.000000
H	10.740301 6.869515 0.000000
H	9.833389 8.117779 0.000000
H	8.699260 9.325489 0.000000
H	7.510425 10.308994 0.000000
H	6.111527 11.196752 0.000000
H	4.715382 11.853746 0.000000
H	3.139423 12.365805 0.000000
H	1.623592 12.654978 -0.000000
H	-0.030620 12.759069 -0.000000
H	-1.570970 12.662161 -0.000000
H	-3.199667 12.351474 -0.000000
H	-4.667790 11.874468 -0.000000
H	-6.168645 11.168224 -0.000000
H	-7.472306 10.340917 -0.000000
H	-8.750947 9.283146 -0.000000
H	-9.808150 8.157364 -0.000000
H	-10.784015 6.814221 -0.000000
H	-11.528196 5.460581 -0.000000
H	-12.139650 3.916253 -0.000000
H	-12.523891 2.419753 -0.000000
H	-12.732174 0.771214 -0.000000
H	-12.732185 -0.774114 -0.000000
H	-12.523848 -2.423205 -0.000000
H	-12.139502 -3.920194 -0.000000
H	-11.527470 -5.466040 -0.000000
H	-10.782832 -6.820534 -0.000000
H	-9.805464 -8.165783 -0.000000
H	-8.747325 -9.292576 -0.000000
H	-7.466086 -10.352514 -0.000000
H	-6.161000 -11.180738 -0.000000
H	-4.656562 -11.888672 -0.000000
H	-3.186635 -12.366272 -0.000000
H	-1.553721 -12.677769 0.000000
H	-0.011403 -12.774798 0.000000
H	1.647173 -12.670438 0.000000
H	3.164852 -12.380901 0.000000
H	4.744859 -11.867425 0.000000
H	6.142441 -11.209853 0.000000
H	7.544382 -10.321309 0.000000
H	8.756556 -9.314285 0.000000
