# Supplementary material for: The Different Story of π Bonds
Source: Molecules. 2021 Jun 22;26(13):3805. doi: 10.3390/molecules26133805 (PMC8270318; doi:10.3390/molecules26133805)
Supplement: Supplementary file 1 [file molecules-26-03805-s001.zip › Geometries/2_Bond-length-alternation/All-Cis-Annulenes/n6.xyz]

12
C	-0.000000 1.394479 0.000000
C	1.207654 0.697240 0.000000
C	1.207654 -0.697240 0.000000
C	0.000000 -1.394479 0.000000
C	-1.207654 -0.697240 0.000000
C	-1.207654 0.697240 0.000000
H	-0.000000 2.480130 0.000000
H	2.147855 1.240065 0.000000
H	2.147855 -1.240065 0.000000
H	0.000000 -2.480130 0.000000
H	-2.147855 -1.240065 0.000000
H	-2.147855 1.240065 0.000000
