# Supplementary material for: The Different Story of π Bonds
Source: Molecules. 2021 Jun 22;26(13):3805. doi: 10.3390/molecules26133805 (PMC8270318; doi:10.3390/molecules26133805)
Supplement: Supplementary file 1 [file molecules-26-03805-s001.zip › Geometries/2_Bond-length-alternation/All-Cis-Annulenes/n8.xyz]

16
C	-1.712373 0.669125 -0.000000
C	-1.712373 -0.673055 0.000000
C	-0.670919 -1.714510 0.000000
C	0.671357 -1.714510 0.000000
C	1.714255 -0.671613 0.000000
C	1.714255 0.672089 -0.000000
C	0.669978 1.716366 -0.000000
C	-0.673579 1.716366 -0.000000
H	-2.717672 1.085534 -0.000000
H	-2.717548 -1.089412 0.000000
H	-1.087290 -2.719720 0.000000
H	1.087716 -2.719690 0.000000
H	2.719420 -1.087966 0.000000
H	2.719385 1.088427 -0.000000
H	1.086345 2.721565 -0.000000
H	-1.093950 2.719721 -0.000000
