# Supplementary material for: The Different Story of π Bonds
Source: Molecules. 2021 Jun 22;26(13):3805. doi: 10.3390/molecules26133805 (PMC8270318; doi:10.3390/molecules26133805)
Supplement: Supplementary file 1 [file molecules-26-03805-s001.zip › Geometries/2_Bond-length-alternation/All-Trans-Annulenes/n10.xyz]

20
C	-1.416963 -1.435970 0.336719
C	-1.991183 -0.332070 -0.322540
C	-1.803128 0.904250 0.324761
C	-0.928713 1.788664 -0.335561
C	0.302274 1.997122 0.315722
C	1.416963 1.435970 -0.336719
C	1.991183 0.332070 0.322540
C	1.803128 -0.904250 -0.324761
C	0.928713 -1.788664 0.335561
C	-0.302274 -1.997122 -0.315722
H	-1.387562 -1.401645 1.425157
H	-0.297538 -1.962581 -1.404540
H	-1.952241 -0.331159 -1.411210
H	-1.765107 0.891971 1.413393
H	-0.911763 1.746595 -1.423983
H	0.297538 1.962581 1.404540
H	1.387562 1.401645 -1.425157
H	1.952241 0.331159 1.411210
H	1.765107 -0.891971 -1.413393
H	0.911763 -1.746595 1.423983
