# Supplementary material for: The Different Story of π Bonds
Source: Molecules. 2021 Jun 22;26(13):3805. doi: 10.3390/molecules26133805 (PMC8270318; doi:10.3390/molecules26133805)
Supplement: Supplementary file 1 [file molecules-26-03805-s001.zip › Geometries/2_Bond-length-alternation/All-Trans-Annulenes/n100.xyz]

200
C	-4.309406 19.166120 -0.327555
H	-4.309189 19.161546 -1.418086
C	-3.048686 19.406560 0.328212
H	-3.047219 19.402286 1.418744
C	-1.873253 19.554957 -0.327824
H	-1.873603 19.550281 -1.418354
C	-0.592385 19.635589 0.327964
H	-0.591483 19.631115 1.418494
C	0.592399 19.635612 -0.328017
H	0.591530 19.631078 -1.418548
C	1.873257 19.555135 0.327843
H	1.873525 19.550583 1.418374
C	3.048746 19.406689 -0.328075
H	3.047380 19.402275 -1.418604
C	4.309335 19.166241 0.327810
H	4.309000 19.161633 1.418338
C	5.456934 18.871579 -0.328135
H	5.454990 18.867489 -1.418667
C	6.677490 18.474933 0.327697
H	6.676631 18.470314 1.418228
C	7.779099 18.038883 -0.328310
H	7.776620 18.035122 -1.418842
C	8.940339 17.492353 0.327448
H	8.938960 17.487874 1.417977
C	9.978546 16.921565 -0.328577
H	9.975626 16.918136 -1.419109
C	11.062129 16.233825 0.327233
H	11.060210 16.229670 1.417763
C	12.020590 15.537369 -0.328744
H	12.017240 15.534237 -1.419275
C	13.009413 14.719283 0.327081
H	13.006992 14.715433 1.417611
C	13.873044 13.908193 -0.328927
H	13.869253 13.905498 -1.419458
C	14.751567 12.972594 0.326833
H	14.748761 12.969057 1.417365
C	15.506627 12.059592 -0.329184
H	15.502510 12.057375 -1.419715
C	16.260977 11.021305 0.326633
H	16.257841 11.018264 1.417165
C	16.895691 10.020855 -0.329346
H	16.891241 10.019078 -1.419876
C	17.514062 8.896284 0.326516
H	17.510587 8.893754 1.417048
C	18.018360 7.824142 -0.329355
H	18.013694 7.822808 -1.419884
C	18.490990 6.631028 0.326621
H	18.487243 6.629056 1.417155
C	18.857008 5.504092 -0.329196
H	18.852170 5.503280 -1.419726
C	19.176388 4.261194 0.326825
H	19.172373 4.259715 1.417355
C	19.398294 3.097248 -0.328953
H	19.393509 3.097049 -1.419482
C	19.559266 1.824123 0.327114
H	19.554994 1.823219 1.417647
C	19.633523 0.641508 -0.328607
H	19.628791 0.641843 -1.419138
C	19.633523 -0.641714 0.327529
H	19.628971 -0.642032 1.418059
C	19.559166 -1.824357 -0.328118
H	19.554773 -1.823516 -1.418648
C	19.398298 -3.097428 0.328075
H	19.393648 -3.097114 1.418605
C	19.176300 -4.261416 -0.327551
H	19.172078 -4.260046 -1.418082
C	18.857102 -5.504285 0.328636
H	18.852500 -5.503415 1.419165
C	18.491053 -6.631288 -0.327062
H	18.487160 -6.629344 -1.417593
C	18.018578 -7.824402 0.329013
H	18.013885 -7.822963 1.419542
C	17.514315 -8.896649 -0.326750
H	17.510829 -8.894265 -1.417283
C	16.895956 -10.021134 0.329291
H	16.891501 -10.019162 1.419820
C	16.261276 -11.021722 -0.326507
H	16.258158 -11.018909 -1.417037
C	15.506844 -12.059809 0.329482
H	15.502550 -12.057250 1.420010
C	14.751824 -12.972955 -0.326403
H	14.749188 -12.969738 -1.416937
C	13.873166 -13.908368 0.329471
H	13.869262 -13.905490 1.420001
C	13.009629 -14.719521 -0.326491
H	13.007383 -14.715807 -1.417022
C	12.020676 -15.537525 0.329288
H	12.017140 -15.534261 1.419820
C	11.062270 -16.234070 -0.326756
H	11.060492 -16.230046 -1.417289
C	9.978622 -16.921715 0.329002
H	9.975559 -16.918087 1.419532
C	8.940463 -17.492565 -0.327029
H	8.939173 -17.488262 -1.417561
C	7.779161 -18.038943 0.328717
H	7.776628 -18.035074 1.419248
C	6.677542 -18.475003 -0.327320
H	6.676739 -18.470475 -1.417851
C	5.456934 -18.871489 0.328461
H	5.454909 -18.867307 1.418990
C	4.309406 -19.166120 -0.327555
H	4.309189 -19.161546 -1.418086
C	3.048686 -19.406560 0.328212
H	3.047219 -19.402286 1.418744
C	1.873253 -19.554957 -0.327824
H	1.873603 -19.550281 -1.418354
C	0.592385 -19.635589 0.327964
H	0.591483 -19.631115 1.418494
C	-0.592399 -19.635612 -0.328017
H	-0.591530 -19.631078 -1.418548
C	-1.873257 -19.555135 0.327843
H	-1.873525 -19.550583 1.418374
C	-3.048746 -19.406689 -0.328075
H	-3.047380 -19.402275 -1.418604
C	-4.309335 -19.166241 0.327810
H	-4.309000 -19.161633 1.418338
C	-5.456934 -18.871579 -0.328135
H	-5.454990 -18.867489 -1.418667
C	-6.677490 -18.474933 0.327697
H	-6.676631 -18.470314 1.418228
C	-7.779099 -18.038883 -0.328310
H	-7.776620 -18.035122 -1.418842
C	-8.940339 -17.492353 0.327448
H	-8.938960 -17.487874 1.417977
C	-9.978546 -16.921565 -0.328577
H	-9.975626 -16.918136 -1.419109
C	-11.062129 -16.233825 0.327233
H	-11.060210 -16.229670 1.417763
C	-12.020590 -15.537369 -0.328744
H	-12.017240 -15.534237 -1.419275
C	-13.009413 -14.719283 0.327081
H	-13.006992 -14.715433 1.417611
C	-13.873044 -13.908193 -0.328927
H	-13.869253 -13.905498 -1.419458
C	-14.751567 -12.972594 0.326833
H	-14.748761 -12.969057 1.417365
C	-15.506627 -12.059592 -0.329184
H	-15.502510 -12.057375 -1.419715
C	-16.260977 -11.021305 0.326633
H	-16.257841 -11.018264 1.417165
C	-16.895691 -10.020855 -0.329346
H	-16.891241 -10.019078 -1.419876
C	-17.514062 -8.896284 0.326516
H	-17.510587 -8.893754 1.417048
C	-18.018360 -7.824142 -0.329355
H	-18.013694 -7.822808 -1.419884
C	-18.490990 -6.631028 0.326621
H	-18.487243 -6.629056 1.417155
C	-18.857008 -5.504092 -0.329196
H	-18.852170 -5.503280 -1.419726
C	-19.176388 -4.261194 0.326825
H	-19.172373 -4.259715 1.417355
C	-19.398294 -3.097248 -0.328953
H	-19.393509 -3.097049 -1.419482
C	-19.559266 -1.824123 0.327114
H	-19.554994 -1.823219 1.417647
C	-19.633523 -0.641508 -0.328607
H	-19.628791 -0.641843 -1.419138
C	-19.633523 0.641714 0.327529
H	-19.628971 0.642032 1.418059
C	-19.559166 1.824357 -0.328118
H	-19.554773 1.823516 -1.418648
C	-19.398298 3.097428 0.328075
H	-19.393648 3.097114 1.418605
C	-19.176300 4.261416 -0.327551
H	-19.172078 4.260046 -1.418082
C	-18.857102 5.504285 0.328636
H	-18.852500 5.503415 1.419165
C	-18.491053 6.631288 -0.327062
H	-18.487160 6.629344 -1.417593
C	-18.018578 7.824402 0.329013
H	-18.013885 7.822963 1.419542
C	-17.514315 8.896649 -0.326750
H	-17.510829 8.894265 -1.417283
C	-16.895956 10.021134 0.329291
H	-16.891501 10.019162 1.419820
C	-16.261276 11.021722 -0.326507
H	-16.258158 11.018909 -1.417037
C	-15.506844 12.059809 0.329482
H	-15.502550 12.057250 1.420010
C	-14.751824 12.972955 -0.326403
H	-14.749188 12.969738 -1.416937
C	-13.873166 13.908368 0.329471
H	-13.869262 13.905490 1.420001
C	-13.009629 14.719521 -0.326491
H	-13.007383 14.715807 -1.417022
C	-12.020676 15.537525 0.329288
H	-12.017140 15.534261 1.419820
C	-11.062270 16.234070 -0.326756
H	-11.060492 16.230046 -1.417289
C	-9.978622 16.921715 0.329002
H	-9.975559 16.918087 1.419532
C	-8.940463 17.492565 -0.327029
H	-8.939173 17.488262 -1.417561
C	-7.779161 18.038943 0.328717
H	-7.776628 18.035074 1.419248
C	-6.677542 18.475003 -0.327320
H	-6.676739 18.470475 -1.417851
C	-5.456934 18.871489 0.328461
H	-5.454909 18.867307 1.418990
