# Supplementary material for: The Different Story of π Bonds
Source: Molecules. 2021 Jun 22;26(13):3805. doi: 10.3390/molecules26133805 (PMC8270318; doi:10.3390/molecules26133805)
Supplement: Supplementary file 1 [file molecules-26-03805-s001.zip › Geometries/2_Bond-length-alternation/All-Trans-Annulenes/n12.xyz]

24
C	1.598230 -1.808722 -0.329388
C	2.309806 -0.704966 0.329361
C	0.543974 -2.351309 0.329246
H	1.573558 -1.779306 -1.418329
C	2.366267 0.479401 -0.329225
H	2.273713 -0.695151 1.418326
C	-0.767672 -2.287642 -0.329432
H	0.534378 -2.314882 1.418205
C	1.765285 1.647108 0.329433
H	2.327940 0.472674 -1.418150
C	-1.765286 -1.647109 0.329422
H	-0.754592 -2.250940 -1.418349
C	0.767673 2.287643 -0.329423
H	1.738662 1.620999 1.418392
C	-2.366266 -0.479400 -0.329235
H	-1.738667 -1.621003 1.418381
C	-0.543976 2.351309 0.329250
H	0.754597 2.250943 -1.418341
C	-2.309807 0.704965 0.329354
H	-2.327934 -0.472670 -1.418160
C	-1.598228 1.808723 -0.329389
H	-0.534384 2.314878 1.418208
H	-2.273719 0.695147 1.418319
H	-1.573552 1.779309 -1.418331
