# Supplementary material for: The Different Story of π Bonds
Source: Molecules. 2021 Jun 22;26(13):3805. doi: 10.3390/molecules26133805 (PMC8270318; doi:10.3390/molecules26133805)
Supplement: Supplementary file 1 [file molecules-26-03805-s001.zip › Geometries/2_Bond-length-alternation/All-Trans-Annulenes/n14.xyz]

28
C	-2.778843 -0.095202 0.328170
C	-2.462486 -1.291498 -0.327647
C	-1.657986 -2.231782 0.327922
C	-0.525832 -2.730656 -0.328193
C	0.710846 -2.687478 0.327429
C	1.807044 -2.113431 -0.328338
C	2.544187 -1.119674 0.327597
C	2.778843 0.095202 -0.328170
C	2.462486 1.291498 0.327647
C	1.657986 2.231782 -0.327922
C	0.525832 2.730656 0.328193
C	-2.544187 1.119674 -0.327597
C	-1.807044 2.113431 0.328338
C	-0.710846 2.687478 -0.327429
H	-1.638756 -2.206461 1.417272
H	-0.520523 -2.701456 -1.417594
H	0.702639 -2.656404 1.416777
H	-2.435468 -1.277186 -1.417024
H	-2.748225 -0.094165 1.417546
H	-2.515156 1.107057 -1.416942
H	-1.787825 2.090770 1.417730
H	-0.702639 2.656404 -1.416777
H	1.638756 2.206461 -1.417272
H	0.520523 2.701456 1.417594
H	2.748225 0.094165 -1.417546
H	2.435468 1.277186 1.417024
H	1.787825 -2.090770 -1.417730
H	2.515156 -1.107057 1.416942
