# Supplementary material for: The Different Story of π Bonds
Source: Molecules. 2021 Jun 22;26(13):3805. doi: 10.3390/molecules26133805 (PMC8270318; doi:10.3390/molecules26133805)
Supplement: Supplementary file 1 [file molecules-26-03805-s001.zip › Geometries/2_Bond-length-alternation/All-Trans-Annulenes/n16.xyz]

32
C	2.312491 -2.186816 0.329029
C	1.352332 -2.881513 -0.329055
C	0.088880 -3.181403 0.329070
C	-1.081296 -2.993770 -0.329064
C	-2.186815 -2.312491 0.329036
C	-2.881514 -1.352332 -0.329045
C	-3.181402 -0.088880 0.329081
C	-2.993771 1.081296 -0.329053
C	-2.312490 2.186815 0.329045
C	-1.352333 2.881514 -0.329039
C	-0.088879 3.181402 0.329083
C	1.081295 2.993771 -0.329056
C	2.186816 2.312489 0.329038
C	2.881513 1.352333 -0.329049
C	3.181403 0.088879 0.329071
C	2.993770 -1.081294 -0.329067
H	2.291053 -2.166286 1.418569
H	1.339995 -2.855577 -1.418614
H	0.088243 -3.151498 1.418602
H	-1.071645 -2.966663 -1.418620
H	-2.166281 -2.291053 1.418576
H	-2.855583 -1.339995 -1.418604
H	-3.151492 -0.088243 1.418613
H	-2.966668 1.071646 -1.418609
H	-2.291048 2.166281 1.418585
H	-1.340000 2.855583 -1.418598
H	-0.088238 3.151492 1.418615
H	1.071640 2.966668 -1.418612
H	2.166286 2.291048 1.418578
H	2.855578 1.340001 -1.418608
H	3.151497 0.088237 1.418603
H	2.966663 -1.071640 -1.418623
