# Supplementary material for: The Different Story of π Bonds
Source: Molecules. 2021 Jun 22;26(13):3805. doi: 10.3390/molecules26133805 (PMC8270318; doi:10.3390/molecules26133805)
Supplement: Supplementary file 1 [file molecules-26-03805-s001.zip › Geometries/2_Bond-length-alternation/All-Trans-Annulenes/n18.xyz]

36
C	2.839587 2.145499 0.328358
C	3.393001 1.074460 -0.327726
C	3.554455 -0.181708 0.328285
C	3.289872 -1.357739 -0.328050
C	2.606079 -2.423870 0.327826
C	1.647284 -3.154533 -0.328436
C	0.438329 -3.531733 0.327689
C	-0.765961 -3.475323 -0.328312
C	-1.934469 -2.987274 0.328021
C	-2.820855 -2.170018 -0.327914
C	-3.402213 -1.044954 0.328303
C	-3.555911 0.150747 -0.327833
C	-3.277970 1.386397 0.328147
C	-2.626981 2.400960 -0.328138
C	-1.619851 3.168881 0.327888
C	-0.468938 3.527704 -0.328219
C	0.796059 3.468679 0.328024
C	1.908483 3.003825 -0.327917
H	2.819594 2.130409 1.418147
H	3.369104 1.067024 -1.417519
H	3.529411 -0.180688 1.418073
H	3.266744 -1.347875 -1.417839
H	2.587709 -2.407154 1.417621
H	1.635694 -3.131991 -1.418218
H	0.435238 -3.507099 1.417485
H	-0.760592 -3.450622 -1.418097
H	-1.920809 -2.966354 1.417813
H	-2.801025 -2.154713 -1.417708
H	-3.378278 -1.037546 1.418092
H	-3.530863 0.149535 -1.417624
H	-3.254873 1.376899 1.417938
H	-2.608523 2.383797 -1.417924
H	-1.608409 3.146776 1.417682
H	-0.465630 3.502655 -1.418005
H	0.790431 3.444387 1.417818
H	1.895066 2.982571 -1.417708
