# Supplementary material for: The Different Story of π Bonds
Source: Molecules. 2021 Jun 22;26(13):3805. doi: 10.3390/molecules26133805 (PMC8270318; doi:10.3390/molecules26133805)
Supplement: Supplementary file 1 [file molecules-26-03805-s001.zip › Geometries/2_Bond-length-alternation/All-Trans-Annulenes/n20.xyz]

40
C	3.497738 1.856394 0.328431
C	2.790694 2.807923 -0.329013
C	1.737897 3.556404 0.328532
C	0.606656 3.910959 -0.328812
C	-0.684965 3.898059 0.328847
C	-1.808838 3.520805 -0.328509
C	-2.846511 2.751487 0.329010
C	-3.534262 1.785920 -0.328448
C	-3.921394 0.553431 0.328818
C	-3.909404 -0.631892 -0.328856
C	-3.497738 -1.856394 0.328434
C	-2.790694 -2.807923 -0.329010
C	-1.737897 -3.556404 0.328534
C	1.808838 -3.520805 -0.328510
C	2.846511 -2.751487 0.329008
C	3.534262 -1.785920 -0.328450
C	3.921394 -0.553430 0.328815
C	3.909404 0.631892 -0.328859
H	3.477150 1.845694 1.418323
H	2.773845 2.790778 -1.418888
H	1.727621 3.535533 1.418419
H	0.603049 3.887359 -1.418687
H	-0.680903 3.874661 1.418724
H	-1.798048 3.499986 -1.418393
H	-2.829427 2.734775 1.418887
H	-3.513295 1.775561 -1.418338
H	-3.897971 0.549768 1.418696
H	-3.885823 -0.627740 -1.418731
H	-3.477149 -1.845693 1.418326
H	-2.773846 -2.790779 -1.418886
H	2.829427 -2.734774 1.418885
H	3.513295 -1.775562 -1.418340
H	3.897972 -0.549768 1.418694
H	3.885822 0.627740 -1.418734
C	0.684965 -3.898059 0.328847
H	1.798047 -3.499987 -1.418394
C	-0.606656 -3.910959 -0.328811
H	0.680904 -3.874660 1.418724
H	-0.603050 -3.887360 -1.418686
H	-1.727619 -3.535532 1.418421
