# Supplementary material for: The Different Story of π Bonds
Source: Molecules. 2021 Jun 22;26(13):3805. doi: 10.3390/molecules26133805 (PMC8270318; doi:10.3390/molecules26133805)
Supplement: Supplementary file 1 [file molecules-26-03805-s001.zip › Geometries/2_Bond-length-alternation/All-Trans-Annulenes/n22.xyz]

44
C	4.149606 1.279657 -0.328110
C	3.643943 2.361341 0.328379
C	2.798966 3.319778 -0.328077
C	1.788700 3.956408 0.328210
C	0.559740 4.305701 -0.328408
C	-0.634364 4.295627 0.327855
C	-1.857122 3.924878 -0.328623
C	-2.856053 3.270768 0.327855
C	-3.684352 2.297751 -0.328412
C	-4.171155 1.207553 0.328232
C	-4.341957 -0.058850 -0.327912
C	-4.161710 -1.239138 0.328715
C	-3.620895 -2.396811 -0.327642
C	-2.831041 -3.292380 0.328712
C	-1.750296 -3.973761 -0.327880
C	-0.601550 -4.300117 0.328309
C	0.675985 -4.288912 -0.328349
C	1.818878 -3.942774 0.327937
C	2.887725 -3.242714 -0.328536
C	3.661913 -2.333644 0.327927
C	4.182724 -1.166813 -0.328371
H	3.626122 2.349453 1.418387
H	2.785418 3.303987 -1.418097
H	1.780029 3.936971 1.418219
H	0.556894 4.284606 -1.418419
H	-0.631188 4.275092 1.417877
H	-1.848220 3.905456 -1.418632
H	-2.842080 3.255312 1.417872
H	-3.666408 2.286042 -1.418418
H	-4.151008 1.202216 1.418250
H	-4.320885 -0.059049 -1.417927
H	-4.141505 -1.232717 1.418725
H	-3.603267 -2.385434 -1.417659
H	-2.817324 -3.276207 1.418724
H	-1.741777 -3.954557 -1.417897
H	-0.598662 -4.279218 1.418323
H	0.672755 -4.267878 -1.418358
H	1.809974 -3.923891 1.417956
H	2.873808 -3.226726 -1.418546
H	3.643974 -2.322600 1.417942
C	4.342324 0.016465 0.328186
H	4.162609 -1.160802 -1.418385
H	4.321062 0.016008 1.418196
H	4.129637 1.273856 -1.418129
