# Supplementary material for: The Different Story of π Bonds
Source: Molecules. 2021 Jun 22;26(13):3805. doi: 10.3390/molecules26133805 (PMC8270318; doi:10.3390/molecules26133805)
Supplement: Supplementary file 1 [file molecules-26-03805-s001.zip › Geometries/2_Bond-length-alternation/All-Trans-Annulenes/n24.xyz]

48
C	1.837246 -4.367871 -0.328495
H	1.829636 -4.349441 -1.418703
C	0.592770 -4.701415 0.328500
H	0.590195 -4.681965 1.418713
C	-0.592771 -4.701176 -0.328568
H	-0.590153 -4.681327 -1.418773
C	-1.837246 -4.367729 0.328514
H	-1.829681 -4.349626 1.418724
C	-2.863905 -3.774796 -0.328506
H	-2.851749 -3.758875 -1.418710
C	-3.775060 -2.863926 0.328568
H	-3.759369 -2.851882 1.418776
C	-4.367893 -1.837252 -0.328492
H	-4.349467 -1.829648 -1.418700
C	-4.701438 -0.592774 0.328498
H	-4.681992 -0.590195 1.418711
C	-4.701191 0.592765 -0.328574
H	-4.681335 0.590143 -1.418779
C	-4.367744 1.837242 0.328505
H	-4.349653 1.829683 1.418715
C	-3.774796 2.863892 -0.328516
H	-3.758863 2.851728 -1.418719
C	-2.863927 3.775046 0.328561
H	-2.851892 3.759361 1.418769
C	-1.837246 4.367871 -0.328495
H	-1.829636 4.349441 -1.418703
C	-0.592770 4.701415 0.328500
H	-0.590195 4.681965 1.418713
C	0.592771 4.701176 -0.328568
H	0.590153 4.681327 -1.418773
C	1.837246 4.367729 0.328514
H	1.829681 4.349626 1.418724
C	2.863905 3.774796 -0.328506
H	2.851749 3.758875 -1.418710
C	3.775060 2.863926 0.328568
H	3.759369 2.851882 1.418776
C	4.367893 1.837252 -0.328492
H	4.349467 1.829648 -1.418700
C	4.701438 0.592774 0.328498
H	4.681992 0.590195 1.418711
C	4.701191 -0.592765 -0.328574
H	4.681335 -0.590143 -1.418779
C	4.367744 -1.837242 0.328505
H	4.349653 -1.829683 1.418715
C	3.774796 -2.863892 -0.328516
H	3.758863 -2.851728 -1.418719
C	2.863927 -3.775046 0.328561
H	2.851892 -3.759361 1.418769
