# Supplementary material for: The Different Story of π Bonds
Source: Molecules. 2021 Jun 22;26(13):3805. doi: 10.3390/molecules26133805 (PMC8270318; doi:10.3390/molecules26133805)
Supplement: Supplementary file 1 [file molecules-26-03805-s001.zip › Geometries/2_Bond-length-alternation/All-Trans-Annulenes/n28.xyz]

56
C	-4.687128 2.915213 -0.328652
H	-4.672518 2.905955 -1.418987
C	-3.885188 3.921138 0.328181
H	-3.873216 3.909190 1.418524
C	-2.958221 4.660439 -0.328494
H	-2.949114 4.645974 -1.418836
C	-1.799184 5.218602 0.328368
H	-1.793525 5.202533 1.418709
C	-0.643232 5.482369 -0.328369
H	-0.641381 5.465359 -1.418708
C	0.643233 5.482369 0.328448
H	0.641390 5.465318 1.418786
C	1.799186 5.218643 -0.328306
H	1.793514 5.202604 -1.418647
C	2.958237 4.660477 0.328529
H	2.949144 4.645999 1.418870
C	3.885188 3.921181 -0.328176
H	3.873171 3.909238 -1.418519
C	4.687153 2.915253 0.328619
H	4.672591 2.905994 1.418954
C	5.201660 1.847119 -0.328218
H	5.185688 1.841714 -1.418562
C	5.487863 0.592786 0.328430
H	5.470879 0.590643 1.418767
C	5.487861 -0.592758 -0.328517
H	5.470847 -0.590633 -1.418853
C	5.201686 -1.847088 0.328158
H	5.185787 -1.841683 1.418503
C	4.687128 -2.915213 -0.328652
H	4.672518 -2.905955 -1.418987
C	3.885188 -3.921138 0.328181
H	3.873216 -3.909190 1.418524
C	2.958221 -4.660439 -0.328494
H	2.949114 -4.645974 -1.418836
C	1.799184 -5.218602 0.328368
H	1.793525 -5.202533 1.418709
C	0.643232 -5.482369 -0.328369
H	0.641381 -5.465359 -1.418708
C	-0.643233 -5.482369 0.328448
H	-0.641390 -5.465318 1.418786
C	-1.799186 -5.218643 -0.328306
H	-1.793514 -5.202604 -1.418647
C	-2.958237 -4.660477 0.328529
H	-2.949144 -4.645999 1.418870
C	-3.885188 -3.921181 -0.328176
H	-3.873171 -3.909238 -1.418519
C	-4.687153 -2.915253 0.328619
H	-4.672591 -2.905994 1.418954
C	-5.201660 -1.847119 -0.328218
H	-5.185688 -1.841714 -1.418562
C	-5.487863 -0.592786 0.328430
H	-5.470879 -0.590643 1.418767
C	-5.487861 0.592758 -0.328517
H	-5.470847 0.590633 -1.418853
C	-5.201686 1.847088 0.328158
H	-5.185787 1.841683 1.418503
