# Supplementary material for: The Different Story of π Bonds
Source: Molecules. 2021 Jun 22;26(13):3805. doi: 10.3390/molecules26133805 (PMC8270318; doi:10.3390/molecules26133805)
Supplement: Supplementary file 1 [file molecules-26-03805-s001.zip › Geometries/2_Bond-length-alternation/All-Trans-Annulenes/n30.xyz]

60
C	-4.064108 4.290401 0.327613
C	-3.123300 5.015742 -0.328878
C	-1.967144 5.571311 0.327649
C	-0.812760 5.852013 -0.328663
C	0.469372 5.889699 0.327954
C	1.638137 5.677109 -0.328225
C	2.824722 5.190104 0.328369
C	3.805845 4.520111 -0.327848
C	4.691575 3.592443 0.328746
C	5.315947 2.581829 -0.327587
C	5.747738 1.373845 0.328766
C	5.906661 0.196682 -0.327705
C	5.809704 -1.082538 0.328480
C	5.475902 -2.222449 -0.328249
C	4.866726 -3.351605 0.327736
C	4.097986 -4.256921 -0.329005
C	3.082544 -5.040974 0.327217
C	2.011694 -5.555174 -0.329167
C	0.765546 -5.858775 0.327529
C	-0.421971 -5.893565 -0.328520
C	-1.683620 -5.663711 0.328269
C	-2.782508 -5.212290 -0.327800
C	-3.841803 -4.489126 0.328915
C	-4.662587 -3.630359 -0.327362
C	-5.336289 -2.538774 0.328961
C	-5.736423 -1.420418 -0.327526
C	-5.907633 -0.149046 0.328663
C	-5.818091 1.035414 -0.327983
C	-5.457511 2.266661 0.328164
C	-4.894350 3.312429 -0.328514
H	-4.053180 4.279670 1.417873
H	-3.115218 5.001760 -1.419121
H	-1.961723 5.556879 1.417896
H	-0.810879 5.836131 -1.418896
H	0.468477 5.874002 1.418190
H	1.633538 5.662061 -1.418471
H	2.817566 5.176233 1.418622
H	3.795465 4.508197 -1.418091
H	4.678986 3.582376 1.418987
H	5.301824 2.575527 -1.417828
H	5.732196 1.369583 1.419011
H	5.891135 0.196711 -1.417950
H	5.793634 -1.080362 1.418726
H	5.461744 -2.215888 -1.418487
H	4.853263 -3.343411 1.417995
H	4.087589 -4.245029 -1.419252
H	3.074307 -5.028396 1.417482
H	2.006559 -5.539803 -1.419410
H	0.763330 -5.843332 1.417771
H	-0.420723 -5.877683 -1.418752
H	-1.679275 -5.648505 1.418510
H	-2.775065 -5.198678 -1.418052
H	-3.831648 -4.476765 1.419149
H	-4.650169 -3.621326 -1.417624
H	-5.321911 -2.531354 1.419197
H	-5.721160 -1.417341 -1.417775
H	-5.891527 -0.148023 1.418900
H	-5.802942 1.032055 -1.418234
H	-5.442324 2.261197 1.418395
H	-4.881871 3.303093 -1.418771
