# Supplementary material for: The Different Story of π Bonds
Source: Molecules. 2021 Jun 22;26(13):3805. doi: 10.3390/molecules26133805 (PMC8270318; doi:10.3390/molecules26133805)
Supplement: Supplementary file 1 [file molecules-26-03805-s001.zip › Geometries/2_Bond-length-alternation/All-Trans-Annulenes/n50.xyz]

100
C	8.315324 -5.243468 -0.328583
C	8.886342 -4.204622 0.327550
C	9.358657 -3.011047 -0.328531
C	9.653184 -1.862805 0.327665
C	9.813704 -0.589242 -0.328373
C	9.813156 0.596178 0.327798
C	9.651720 1.869600 -0.328294
C	9.356368 3.017679 0.327853
C	8.883194 4.210898 -0.328228
C	8.311857 5.249522 0.327966
C	7.556775 6.287624 -0.328023
C	6.745115 7.151470 0.328275
C	5.755549 7.969243 -0.327600
C	4.754459 8.603861 0.328784
C	3.592715 9.150061 -0.327087
C	2.465120 9.515623 0.329181
C	1.204211 9.755954 -0.326940
C	0.021003 9.829598 0.329049
C	-1.259946 9.748924 -0.327328
C	-2.424434 9.526147 0.328466
C	-3.644973 9.129430 -0.328044
C	-4.717653 8.624332 0.327721
C	-5.801076 7.936356 -0.328743
C	-6.714517 7.180537 0.327138
C	-7.592744 6.244525 -0.329141
C	-8.289366 5.285298 0.326920
C	-8.907132 4.160133 -0.329176
C	-9.343186 3.057867 0.327018
C	-9.661822 1.814380 -0.328935
C	-9.810074 0.638354 0.327366
C	-9.809584 -0.645369 -0.328486
C	-9.660731 -1.821250 0.327906
C	-9.341107 -3.064589 -0.327895
C	-8.904227 -4.166410 0.328483
C	-8.285497 -5.291177 -0.327389
C	-7.588105 -6.249676 0.328889
C	-6.709144 -7.185168 -0.327127
C	-5.795269 -7.940233 0.328978
C	-4.711351 -8.627649 -0.327225
C	-3.638435 -9.131967 0.328735
C	-2.417601 -9.528122 -0.327547
C	-1.253001 -9.749938 0.328413
C	0.028000 -9.829991 -0.327852
C	1.211171 -9.755292 0.328142
C	2.471830 -9.514154 -0.328105
C	3.599214 -9.147561 0.327903
C	4.760328 -8.600464 -0.328321
C	5.761077 -7.964969 0.327705
C	6.749733 -7.146373 -0.328494
C	7.561112 -6.282104 0.327563
H	8.307639 -5.237864 -1.419016
H	8.877772 -4.201241 1.417988
H	9.349994 -3.007540 -1.418966
H	9.643854 -1.861694 1.418101
H	9.804459 -0.588013 -1.418809
H	9.803758 0.594954 1.418232
H	9.642407 1.868428 -1.418728
H	9.347701 3.014218 1.418287
H	8.874181 4.207372 -1.418658
H	8.304544 5.244070 1.418401
H	7.548873 6.282038 -1.418454
H	6.739424 7.144268 1.418713
H	5.749410 7.962205 -1.418035
H	4.750647 8.595166 1.419219
H	3.588693 9.141972 -1.417527
H	2.463346 9.505986 1.419611
H	1.202609 9.747354 -1.417381
H	0.021446 9.819629 1.419477
H	-1.259154 9.740104 -1.417768
H	-2.421750 9.516783 1.418897
H	-3.641810 9.120773 -1.418480
H	-4.712908 8.616265 1.418154
H	-5.795746 7.928469 -1.419176
H	-6.707980 7.174188 1.417575
H	-7.585632 6.238002 -1.419575
H	-8.281417 5.280960 1.417358
H	-8.898683 4.155468 -1.419610
H	-9.334262 3.055744 1.417455
H	-9.652607 1.811883 -1.419369
H	-9.800824 0.638585 1.417803
H	-9.800120 -0.645611 -1.418918
H	-9.651693 -1.818631 1.418340
H	-9.332089 -3.062549 -1.418331
H	-8.895854 -4.161563 1.418914
H	-8.277495 -5.287012 -1.417827
H	-7.581026 -6.242903 1.419318
H	-6.702461 -7.178987 -1.417565
H	-5.790046 -7.932122 1.419410
H	-4.706504 -8.619819 -1.417663
H	-3.635369 -9.123027 1.419172
H	-2.414809 -9.519111 -1.417982
H	-1.252314 -9.740742 1.418851
H	0.028470 -9.820400 -1.418284
H	1.209541 -9.746325 1.418578
H	2.469912 -9.504723 -1.418536
H	3.595392 -9.139274 1.418339
H	4.756155 -8.591819 -1.418753
H	5.755324 -7.957926 1.418142
H	6.743585 -7.139017 -1.418928
H	7.553736 -6.276704 1.418001
