# Supplementary material for: The Different Story of π Bonds
Source: Molecules. 2021 Jun 22;26(13):3805. doi: 10.3390/molecules26133805 (PMC8270318; doi:10.3390/molecules26133805)
Supplement: Supplementary file 1 [file molecules-26-03805-s001.zip › Geometries/2_Bond-length-alternation/All-Trans-Annulenes/n8.xyz]

16
C	-1.134732 1.134732 -0.362773
H	-1.296642 1.296592 -1.424203
C	-0.000023 1.604666 0.362765
H	0.000010 1.833318 1.424252
C	1.134732 1.134732 -0.362773
H	1.296592 1.296642 -1.424203
C	1.604666 0.000023 0.362765
H	1.833318 -0.000010 1.424252
C	1.134732 -1.134732 -0.362773
H	1.296642 -1.296592 -1.424203
C	0.000023 -1.604666 0.362765
H	-0.000010 -1.833318 1.424252
C	-1.134732 -1.134732 -0.362773
H	-1.296592 -1.296642 -1.424203
C	-1.604666 -0.000023 0.362765
H	-1.833318 0.000010 1.424252
