# Supplementary material for: The Different Story of π Bonds
Source: Molecules. 2021 Jun 22;26(13):3805. doi: 10.3390/molecules26133805 (PMC8270318; doi:10.3390/molecules26133805)
Supplement: Supplementary file 1 [file molecules-26-03805-s001.zip › Geometries/2_Bond-length-alternation/All-Trans-Annulenes/n80.xyz]

160
C	12.359174 9.711561 0.328145
H	12.355187 9.707536 1.418655
C	11.525610 10.687431 -0.327750
H	11.520900 10.684040 -1.418259
C	10.687743 11.525292 0.328252
H	10.684418 11.520659 1.418763
C	9.711773 12.358770 -0.327653
H	9.707776 12.354783 -1.418165
C	8.753044 13.055102 0.328300
H	8.750367 13.049873 1.418810
C	7.658739 13.725629 -0.327647
H	7.655434 13.721036 -1.418158
C	6.602880 14.263512 0.328258
H	6.601022 14.258048 1.418767
C	5.417199 14.754614 -0.327753
H	5.414693 14.749503 -1.418261
C	4.290202 15.120731 0.328119
H	4.289210 15.115067 1.418628
C	3.042299 15.420319 -0.327928
H	3.040622 15.414765 -1.418438
C	1.871921 15.605778 0.327899
H	1.871810 15.600151 1.418409
C	0.592517 15.706455 -0.328157
H	0.591709 15.700582 -1.418665
C	-0.592465 15.706666 0.327704
H	-0.591664 15.701201 1.418214
C	-1.871868 15.605909 -0.328316
H	-1.871753 15.599875 -1.418824
C	-3.042301 15.420817 0.327573
H	-3.040647 15.415632 1.418085
C	-4.290202 15.121145 -0.328406
H	-4.289177 15.115125 -1.418913
C	-5.417240 14.755278 0.327518
H	-5.414785 14.750498 1.418030
C	-6.602924 14.264033 -0.328412
H	-6.601056 14.258310 -1.418921
C	-7.658783 13.726298 0.327602
H	-7.655473 13.721910 1.418114
C	-8.753044 13.055589 -0.328252
H	-8.750389 13.050298 -1.418763
C	-9.711705 12.359203 0.327754
H	-9.707717 12.355300 1.418264
C	-10.687572 11.525607 -0.328108
H	-10.684150 11.520815 -1.418617
C	-11.525465 10.687803 0.327933
H	-11.520859 10.684557 1.418445
C	-12.358943 9.711800 -0.327921
H	-12.354937 9.707728 -1.418432
C	-13.055297 8.753123 0.328086
H	-13.050082 8.750515 1.418596
C	-13.725829 7.658783 -0.327799
H	-13.721232 7.655412 -1.418310
C	-14.263720 6.602965 0.328168
H	-14.258253 6.601170 1.418677
C	-14.754830 5.417250 -0.327774
H	-14.749732 5.414687 -1.418283
C	-15.120936 4.290286 0.328161
H	-15.115251 4.289349 1.418671
C	-15.420537 3.042350 -0.327818
H	-15.415015 3.040621 -1.418328
C	-15.605966 1.872001 0.328069
H	-15.600299 1.871941 1.418579
C	-15.706659 0.592568 -0.327926
H	-15.700836 0.591712 -1.418434
C	-15.706822 -0.592386 0.327986
H	-15.701300 -0.591539 1.418496
C	-15.606084 -1.871815 -0.327985
H	-15.600115 -1.871747 -1.418493
C	-15.420931 -3.042217 0.327942
H	-15.415675 -3.040519 1.418453
C	-15.121280 -4.290141 -0.328007
H	-15.115338 -4.289161 -1.418515
C	-14.755342 -5.417145 0.327936
H	-14.750480 -5.414645 1.418447
C	-14.264122 -6.602844 -0.327985
H	-14.258484 -6.601017 -1.418495
C	-13.726313 -7.658666 0.328027
H	-13.721840 -7.655315 1.418539
C	-13.055632 -8.752937 -0.327840
H	-13.050426 -8.750320 -1.418350
C	-12.359174 -9.711561 0.328145
H	-12.355187 -9.707536 1.418655
C	-11.525610 -10.687431 -0.327750
H	-11.520900 -10.684040 -1.418259
C	-10.687743 -11.525292 0.328252
H	-10.684418 -11.520659 1.418763
C	-9.711773 -12.358770 -0.327653
H	-9.707776 -12.354783 -1.418165
C	-8.753044 -13.055102 0.328300
H	-8.750367 -13.049873 1.418810
C	-7.658739 -13.725629 -0.327647
H	-7.655434 -13.721036 -1.418158
C	-6.602880 -14.263512 0.328258
H	-6.601022 -14.258048 1.418767
C	-5.417199 -14.754614 -0.327753
H	-5.414693 -14.749503 -1.418261
C	-4.290202 -15.120731 0.328119
H	-4.289210 -15.115067 1.418628
C	-3.042299 -15.420319 -0.327928
H	-3.040622 -15.414765 -1.418438
C	-1.871921 -15.605778 0.327899
H	-1.871810 -15.600151 1.418409
C	-0.592517 -15.706455 -0.328157
H	-0.591709 -15.700582 -1.418665
C	0.592465 -15.706666 0.327704
H	0.591664 -15.701201 1.418214
C	1.871868 -15.605909 -0.328316
H	1.871753 -15.599875 -1.418824
C	3.042301 -15.420817 0.327573
H	3.040647 -15.415632 1.418085
C	4.290202 -15.121145 -0.328406
H	4.289177 -15.115125 -1.418913
C	5.417240 -14.755278 0.327518
H	5.414785 -14.750498 1.418030
C	6.602924 -14.264033 -0.328412
H	6.601056 -14.258310 -1.418921
C	7.658783 -13.726298 0.327602
H	7.655473 -13.721910 1.418114
C	8.753044 -13.055589 -0.328252
H	8.750389 -13.050298 -1.418763
C	9.711705 -12.359203 0.327754
H	9.707717 -12.355300 1.418264
C	10.687572 -11.525607 -0.328108
H	10.684150 -11.520815 -1.418617
C	11.525465 -10.687803 0.327933
H	11.520859 -10.684557 1.418445
C	12.358943 -9.711800 -0.327921
H	12.354937 -9.707728 -1.418432
C	13.055297 -8.753123 0.328086
H	13.050082 -8.750515 1.418596
C	13.725829 -7.658783 -0.327799
H	13.721232 -7.655412 -1.418310
C	14.263720 -6.602965 0.328168
H	14.258253 -6.601170 1.418677
C	14.754830 -5.417250 -0.327774
H	14.749732 -5.414687 -1.418283
C	15.120936 -4.290286 0.328161
H	15.115251 -4.289349 1.418671
C	15.420537 -3.042350 -0.327818
H	15.415015 -3.040621 -1.418328
C	15.605966 -1.872001 0.328069
H	15.600299 -1.871941 1.418579
C	15.706659 -0.592568 -0.327926
H	15.700836 -0.591712 -1.418434
C	15.706822 0.592386 0.327986
H	15.701300 0.591539 1.418496
C	15.606084 1.871815 -0.327985
H	15.600115 1.871747 -1.418493
C	15.420931 3.042217 0.327942
H	15.415675 3.040519 1.418453
C	15.121280 4.290141 -0.328007
H	15.115338 4.289161 -1.418515
C	14.755342 5.417145 0.327936
H	14.750480 5.414645 1.418447
C	14.264122 6.602844 -0.327985
H	14.258484 6.601017 -1.418495
C	13.726313 7.658666 0.328027
H	13.721840 7.655315 1.418539
C	13.055632 8.752937 -0.327840
H	13.050426 8.750320 -1.418350
